# Supplementary material for: Social Construction and Evolutionary Perspectives on Gender Differences in Post-traumatic Distress: The Case of Status Loss Events
Source: Front Psychiatry. 2022 May 16;13:858304. doi: 10.3389/fpsyt.2022.858304 (PMC9148972; doi:10.3389/fpsyt.2022.858304)
Supplement: Supplementary file 1 [file Table_1.XLSX]

## Sheet: Hum_and_Gender_201121
VAR00002	VAR00001	Survey	Duration	Finished	gender	hum_int_main_offender_gender	age	education	marital_status	offspring	offspring_number	attracted_to	nationality	ethnicity	ethnicity_other	humiliation_event	age_at_event_humiliation_event	event_humiliation_humiliation_event	event_shame_humiliation_event	event_anger_humiliation_event	event_sadness_humiliation_event	event_anxiety_humiliation_event	event_guilt_humiliation_event	event_emotions_average_humiliation_event	now_humiliation_humiliation_event	now_shame_humiliation_event	now_anger_humiliation_event	now_sadness_humiliation_event	now_anxiety_humiliation_event	now_guilt_humiliation_event	now_emotions_average_humiliation_event	desire_disapear	desire_take_revenge	desire_regain_dignity	desire_regrain_appreciation_of_others	desire__share_feelings	desire_undo_situation	desire_be_comforted	humiliation_memory_imaginary_or_real	talked_about_event	humiliation_date_of_event	PDS_difficulties_bothering_you_humiliation_event	PDS_difficulties_interfering_humiliation_event	PDS_when_difficulties_began_humiliation_event	PDS_how_long_had_difficulties_humiliation_event	RAND_sum	PDS_intrusion	PDS_avoidance	PDS_arousal
#NULL!	2	Humiliation and autobiographic memories b spin first	30	1	1	#NULL!	41	18	4	2	2	2	American	1	0	It was when I was married. My ex wife would belittle me for nearly everything. I was taking a new medication and she ridiculed me for acting funny. I told her it was the side effects. She proceeded to call me crazy and acted as though it was my fault. It made me feel ashamed. I didn't want to be open with her. It caused anxiety and made the side effects worse. I didn't think she was right. I cont…	32	9	10	6	6	8	5	7.33333	3	2	0	1	1	0	1.16667	9	3	10	7	6	10	5	7	5	40299	6	6	1	1	10	6	3	10
#NULL!	2	Humiliation and autobiographic memories b spin first	49.5667	1	1	#NULL!	33	14	3	2	3	2	American	1	0	Not very long ago, I lost my job. The termination was due to missed time. I have a few medical issues that pop up periodically and cause me to miss work. The issues are of no fault of mine, nor are they within my power to control or influence. They derive from many years volunteering in the armed forces with a desire to give of myself in service to others. With this recent job loss, my wife's fam…	33	10	8	10	5	10	8	8.5	10	8	10	5	10	8	8.5	6	5	8	5	1	10	5	7	7	43495	5	5	1	6	15	22	10	21
#NULL!	2	Humiliation and autobiographic memories b spin first	26.9833	1	1	#NULL!	24	15	1	1	0	2	American	2	0	I used to be a person who keeps to himself and didn't go out much. I was invited to a party or kickback so i decided to go, this once. As im about to enter i hear a lot of noise and people and automatically start feeling nervous. I enter the party see familiar faces but mostly non familiar faces. As everyone is conversing and having a good time i start to realize i must be social. I cant be the o…	16	10	8	10	10	10	10	9.66667	6	0	2	0	3	0	1.83333	10	7	10	10	1	10	2	7	5	40607	6	1	1	6	23	13	5	15
#NULL!	2	Humiliation and autobiographic memories b spin first	41.0167	1	1	#NULL!	20	12	1	1	0	2	United States of America	1	0	I've always had anger management issues. There have been plenty of times in my life where I just exploded from the smallest trigger. Most times it happens, I end up not remembering the event itself, just the guilt and regret afterwards. I wake up at least once a week with the thought "Something is going to happen today," and it ends up putting me off for that day. I shut myself out, ignore everyo…	20	6	7	10	2	7	9	6.83333	8	6	0	4	1	7	4.33333	0	10	5	0	0	0	0	5	4	43511	5	3	1	6	28	11	9	22
#NULL!	2	Humiliation and autobiographic memories b spin first	35.8667	1	1	#NULL!	22	13	1	1	0	3	American	1	0	Around two weeks ago I was robbed at knife point while walking. It was a normal night, I had been out to a bar with a few friends and was heading to take the bus home alone. A man standing just off the sidewalk in a little inlet asked me for a cigarette. It was raining outside so I stepped in to give him one as he requested and he pulled a knife and demanded my phone and wallet. I gave him both a…	22	8	5	1	9	8	0	5.16667	6	7	2	6	6	0	4.5	9	1	3	0	1	6	3	7	5	43145	3	6	1	1	21	15	9	15
#NULL!	2	Humiliation and autobiographic memories b spin first	39.6333	1	1	#NULL!	21	13	1	1	0	2	American	5	WHITE	I do not like to give presentations in front of a big audience. That day in my Spanish class, I was so nervous that it caused me to be sick, and I basically had to give my presentation and then get out of there as fast as possible, obviously not being myself. It made me feel embarrassed I can't handle a simple presentation.	21	6	9	5	9	9	1	6.5	4	7	4	10	10	3	6.33333	9	1	7	2	3	8	9	7	1	43448	1	1	1	1	9	7	10	6
#NULL!	2	Humiliation and autobiographic memories b spin first	28.25	1	1	#NULL!	28	18	3	1	0	2	Texan	4	0	Going back to my college days, In speech class 1301 since the first day we were to call out on our own personal behavior, some of the things you don't normally say to other people. therefore that was very uncomfortable not only because you are put on the spot for telling some of your personal life to people whom you don't know but they put your business in other peoples lives. Not only the first …	21	10	10	10	10	8	2	8.33333	5	5	5	5	5	2	4.5	10	9	6	6	6	10	10	7	7	February 20 2014	3	3	6	6	24	17	7	16
#NULL!	2	Humiliation and autobiographic memories b spin first	10.15	1	1	#NULL!	30	12	1	2	1	2	american	1	0	every damn day. Im fat. Im silly. Im a loser. I hear it all. Every damn day. It hurts. Always trying to make people happy and never happy myself. Im sick of it but theres nothing i can do yet. / I wish I was more popular, and attractive. But its hard and costs money I dont have	20	10	10	10	10	10	10	10	7	7	7	10	7	8	7.66667	10	10	10	10	8	10	9	7	7	41911	1	1	6	6	31	18	5	17
#NULL!	2	Humiliation and autobiographic memories b spin first	15.1833	1	1	#NULL!	34	16	4	1	0	1	US	1	0	I felt belittled when I had to give a presentation at work with very little preparation and very little interest from the target group. Though the presentation went well, most participants said it was a waste of time. They blamed me for the time they lost during the work day. This made me feel like my work was inferior and shamed me greatly. It continued on and on for some time as a running joke,…	28	8	8	10	6	10	4	7.66667	8	8	10	2	10	1	6.5	8	10	10	10	1	8	10	7	3	41518	6	6	6	6	8	10	3	10
#NULL!	2	Humiliation and autobiographic memories b spin first	24.45	1	1	#NULL!	21	16	1	1	0	2	American	5	Asian	I was in a group of friends and my friend brought up an embarassing event. I do not want to retell that event but he proceeded to describe it. He did not pay attention to how I felt or the uneasiness that was occurring. It first and foremost made me feel embarassed that such an event was being told. Secondly, I felt helpless because I couldn't stop him. I wanted to tell him to stop telling the st…	20	10	10	7	4	10	0	6.83333	7	7	10	0	0	0	4	10	5	10	5	1	10	10	6	1	43252	6	6	1	1	20	6	3	5
#NULL!	2	Humiliation and autobiographic memories b spin first	29.0333	1	1	#NULL!	21	15	1	1	0	2	Filipino	5	Asian	When I first moved to America, I had trouble adjusting to the culture and customs of life here. I remember I would always pronounce words wrong and it would lead to me feeling wildly embarrassed in front of my cousins and my classmates in school. I would mispronounce words or use the wrong words in certain situations. I remember I cried in class once because I just felt so embarrassed by my own a…	9	6	7	0	7	7	0	4.5	5	4	0	1	1	0	1.83333	7	0	5	6	4	6	5	7	4	39060	6	1	1	6	19	6	3	7
#NULL!	2	Humiliation and autobiographic memories b spin first	42.4333	1	1	#NULL!	27	12	2	1	0	2	american	1	0	There was a time at my last job where my manager had called me to the office to put me down in front of the rest of the managers and my departments co-workers.i had miss labeled something for a dollar less for 20 items because one of my coworkers had changed the id number i had set on the label maker to a different one when i stepped away to get the items to tag them.my manager showed everyone th…	22	10	2	1	7	9	1	5	8	5	6	1	1	1	3.66667	10	1	6	9	8	10	10	6	4	41272	6	1	1	6	23	11	6	11
#NULL!	2	Humiliation and autobiographic memories b spin first	38.65	1	1	#NULL!	41	18	3	2	3	2	American	1	0	For my senior prom I went with someone I didn't know. I also didn't know anyone in the other three couples that we were with. I made it through the dinner and dance without being awkward. Afterwards I had to remove my date's garter. I was unprepared for it and blushed so hard my face felt hot. I separated from my date during post prom and got back together with her about an hour later. I spent th…	17	10	10	0	5	10	10	7.5	6	3	0	1	0	1	1.83333	10	0	7	7	0	10	5	7	4	34834	6	6	1	6	11	8	4	11
#NULL!	2	Humiliation and autobiographic memories b spin first	43.8833	1	1	#NULL!	33	15	2	1	0	2	American	1	0	In high school I was giving a presentation for a test in front of the class. I forgot a part of it and began to stutter and my face turned red from embarrassment. A lot of the class began to laugh quietly and my stutter got worse as I noticed them. This caused them to laugh out loud. My heart started to beat extremely fast and I felt light headed and extremely embarrassed. The more I tried to tal…	15	8	2	5	5	7	0	4.5	2	0	0	0	0	0	0.333333	9	0	6	6	1	9	4	6	1	03\10\2001	1	1	1	1	25	5	4	5
#NULL!	2	Humiliation and autobiographic memories b spin first	65.45	1	1	#NULL!	34	12	3	2	1	2	USA	5	asian	My coworker sometime makes fun of me how I work. My job suppose to help them stocking up the parts. But sometime, I am too busy with other stuff to do it. I think my coworker tries to make fun of me that I don't do my job and then telling people around him. Then They all laughed at me. I feel so bad about it. sometime, I just walk away from them. I've tried to tell them that I was busy but they d…	#NULL!	7	8	9	9	8	9	8.33333	8	8	8	8	8	8	8	9	9	9	6	8	5	9	4	4	43523	3	3	1	1	17	12	6	16
#NULL!	2	Humiliation and autobiographic memories b spin first	57.65	1	1	#NULL!	48	18	1	2	1	2	Anerican	5	Biracial	I was pulled over by a cop whilst riding my bike. I felt/knew that passing motorists were watching and since it happened close to my house, I felt/knew that some of the people passing were likely my neighbors or knew me. The officer alleged I had run a red light. And while true for cars it is different for motorcycles. I knew this and that I was in the right and the officer agreed eventually but …	48	7	5	5	1	9	1	4.66667	6	4	6	0	7	0	3.83333	5	0	8	1	7	0	3	6	7	43409	1	6	1	6	13	8	3	8
#NULL!	2	Humiliation and autobiographic memories b spin first	39.95	1	1	#NULL!	23	12	1	1	0	2	American	1	0	A while back I split up with my girlfriend of 3 1/2 years. We were unhappy with each other for a long time and finally decided to go our separate ways. A few months after splitting, I found out that one of my friends had been having sex with her behind my back while we were together. I had no idea this had been going on and I was beyond upset. One day I ran into the old friend and confronted him.…	19	7	7	8	2	2	1	4.5	2	1	1	2	0	0	1	3	7	6	2	7	2	1	7	5	42500	1	1	1	6	19	6	2	9
#NULL!	2	Humiliation and autobiographic memories b spin first	54.4	1	1	#NULL!	47	18	3	2	5	1	US	5	ASIAN	I went to buy some groceries last week, after purchasing the groceries, there was a big line to pay the clerk, after approximately ten minutes I got my turn to pay, finally I got out of the store, when I put the groceries in my car, I saw some people are drinking coffee outside the store, I went and grabbed a cup and got some coffee, and then I asked one of the man who was drinking coffee that wh…	47	1	7	1	1	1	1	2	1	2	0	1	0	0	0.666667	0	0	1	1	5	10	1	7	4	43526	1	1	1	1	19	6	3	5
#NULL!	2	Humiliation and autobiographic memories b spin first	50.1333	1	1	#NULL!	46	14	2	1	0	2	Laos	5	Asian	Well being s kid back when I first came to the US and hardly knowing to speak the laungage and having kids laugh at you at that age is very horrible..u feel bulky and telling your parents u don’t want to go back to school.	8	10	9	8	8	10	5	8.33333	10	8	3	7	3	3	5.66667	10	2	8	4	2	10	8	7	5	29646	3	6	1	6	36	6	2	6
#NULL!	2	Humiliation and autobiographic memories b spin first	27	1	1	#NULL!	30	16	3	1	0	3	American	3	0	My old job at a bar recently came under new ownership.I've worked in kitchens for fifteen years, but the new owner was some former tech bro that wanted to completely change the way we operated. He wanted me to do inventory on Saturday nights because he preferred shopping on Sundays, even though Saturday night was our busiest shift and a horrible time to do inventory. I did it anyway, happened to …	30	7	1	8	0	4	1	3.5	0	0	6	0	0	0	1	0	7	7	0	9	0	7	7	5	43504	6	1	1	1	8	8	2	6
#NULL!	2	Humiliation and autobiographic memories b spin first	58.85	1	1	#NULL!	25	17	2	1	0	2	American	5	Asian-American	When I was in high school, in my AP English class, we were put into groups for a project based on The Scarlet Letter; my group had decided on what we would work on and how we wanted to complete it during the next class period. After the period had ended, I received a notice essentially saying I wouldn't be around to help out the next morning as there was some form of testing going on at the time …	17	7	5	10	0	0	0	3.66667	1	0	3	0	0	0	0.666667	0	4	9	5	0	5	0	7	2	40224	6	1	6	1	8	8	2	7
#NULL!	2	Humiliation and autobiographic memories b spin first	16.15	1	1	#NULL!	23	13	2	1	0	3	American	3	0	I was teased for an old middle school picture that my friends and I had found. I felt a bit shameful for my past clothing choices, and embarrassed that my friends had seen me in that state. My heartbeat accelerated, my palms were sweaty, and I felt myself blushing.	16	4	4	0	2	3	0	2.16667	0	0	0	0	0	0	0	0	0	0	0	0	0	1	6	7	41244	1	1	1	1	8	5	2	5
#NULL!	2	Humiliation and autobiographic memories b spin first	41.2167	1	1	#NULL!	35	15	2	1	0	2	USA	1	0	It was my community college graduation. My cap did not fit my head. I ordered the largest size available but my hair was too thick and puffy to fit under the cap well. I tried very hard to make it fit but was unable to. Before I went on stage, someone offered me some bobby pins, but I was confused as to why so I declined them. When I went up on stage to receive my diploma and shake the college Pr…	34	8	5	1	4	7	1	4.33333	5	4	0	1	2	0	2	6	0	2	3	0	10	4	7	4	43240	6	4	1	6	11	8	4	6
#NULL!	2	Humiliation and autobiographic memories b spin first	106.467	1	1	#NULL!	41	16	1	1	0	2	USA	1	0	A friend I grew up with who I considered a best friend of childhood became popular in college with a fraternity. I was introduced to his frat brothers but didn't know them very well. We were playing poker together as a group. I was still a bit socially awkward and said something stupid I guess. My friend made fun of me in front of the others to elevate himself to the group in sort of an alpha mal…	26	9	6	9	4	5	4	6.16667	2	1	3	2	1	1	1.66667	3	7	6	5	1	3	0	7	2	38183	6	1	1	6	21	8	2	5
#NULL!	2	Humiliation and autobiographic memories b spin first	35.5	1	1	#NULL!	36	20	3	1	0	2	American	3	0	I felt belittled when I was going to school at a great college, but I had to work at the local Safeway to make ends meet. I knew working there would be difficult, but it turned out that the most challenging part was what friends thought of me. I felt belittled at parties, and I had to write my bicycle to work. My friends thought it was funny. I felt like I was less of a human being than them. I s…	20	9	9	8	7	10	1	7.33333	7	7	6	0	6	1	4.5	10	9	10	9	8	10	5	6	5	37501	6	6	6	6	17	10	5	10
#NULL!	2	Humiliation and autobiographic memories b spin first	20.4667	1	1	#NULL!	33	16	3	2	1	2	American	1	0	I was a victim of gaslighting. I had parked a car for someone. Said person then proceeded to hit the side of a building when moving the car I had parked. I was told it was my fault for parking too close. I felt angry because the driver has sole responsibility for what happens when they're behind the wheel, regardless of extenuating circumstances (not counting accidents where said driver is not at…	31	3	3	10	5	5	1	4.5	0	0	7	0	0	0	1.16667	0	0	7	8	1	6	0	5	2	42407	3	3	1	6	11	8	3	8
#NULL!	2	Humiliation and autobiographic memories b spin first	42.5	1	1	#NULL!	27	14	1	1	0	2	Russian	1	0	When i was in college our professor assigned us to do a group presentation in class. I've prepared for my part of presentation pretty well and was ready to present. When me and my group was called to present i've felt an annoying feeling in my stomach and got a little lightheaded. Standing in front of the class and waiting for my turn to speak got me very nervous and uncomfortable. I've started s…	26	5	7	1	0	10	0	3.83333	2	2	0	1	0	0	0.833333	6	0	8	8	0	0	0	7	4	43236	3	4	1	6	11	8	4	10
#NULL!	2	Humiliation and autobiographic memories b spin first	51	1	1	#NULL!	33	14	3	2	2	2	american	1	0	I came to work at about 0900. Shortly after showing up my boss came in and called me and a coworker in to my office. The boss instantly began belittling us about our work performance, he believed that I was late and that my coworker was lying to him to cover for me. The truth is that I was not late, my coworker was early shift and I was late shift. He didn't understand this schedule because since…	33	8	2	7	2	8	1	4.66667	4	0	4	1	4	0	2.16667	4	1	5	5	8	10	2	6	4	February 17 2019	4	3	1	6	10	7	4	11
#NULL!	2	Humiliation and autobiographic memories b spin first	111.567	1	1	#NULL!	43	14	1	1	0	2	Croatian	1	0	I have a vivid memory of being in junior highschool and i was alittle overweight. we had to do the presidential fitness test in gym class and made me very nervous. when my turn came up to do pull ups the gym teacher told me not to even try and waste everyones time. i felt very hurt and embarrassed. i dont think the gym teacher really meant anything by it but to a teenage boy with insecurity's it …	13	7	7	4	5	8	2	5.5	1	1	0	1	0	0	0.5	9	2	2	5	7	6	1	7	3	32254	1	1	1	1	12	6	3	6
#NULL!	2	Humiliation and autobiographic memories b spin first	45.1167	1	1	#NULL!	26	18	1	1	0	2	American	5	Asian	My brother is a very competitive person who often flaunts and looks down on others. When I accepted my first full time job, he simply belittled me. He laughed at the fact that I graduated from a prestigious private university, yet am working at a small health center making a very average salary. At the time, I was just happy to have a full time job after graduating, since money was not an issue t…	24	10	10	3	10	3	1	6.16667	7	7	0	2	0	0	2.66667	8	3	7	10	10	10	0	5	1	42670	1	6	1	6	11	6	3	9
#NULL!	2	Humiliation and autobiographic memories b spin first	27.7	1	1	#NULL!	41	16	3	2	1	2	American	1	0	I am the director of R&D for a large company. I have a team of 5 that work for me. I report directly to our owner/CEO. He tends to micromanage every aspect of my department's work, even though he doesn't understand what we do. Recently, he tasked one of my new employees with a small job. She completed it, and he asked her to redo it, with some odd guidance. I worked with her to make sure it was c…	41	7	6	10	0	2	0	4.16667	2	1	6	0	0	0	1.5	0	10	10	8	10	6	0	7	4	43522	6	6	1	1	8	7	3	5
#NULL!	2	Humiliation and autobiographic memories b spin first	39.7667	1	1	#NULL!	23	14	1	1	0	2	american	3	0	Id say one time I felt belittled was when I was at my first full time job, When one of my coworkers used my young age as a means to discriminate against me. I was working in construction and they assumed that because I was the youngest that I couldn't relay a simple message. To me personally it sounds absolutely ridiculous that a person can entrust me to do manual labor and having the most formal…	19	1	0	0	0	0	0	0.166667	0	0	1	0	1	0	0.333333	2	0	8	4	2	0	8	7	6	41937	1	3	6	6	18	5	2	8
#NULL!	2	Humiliation and autobiographic memories b spin first	44.5833	1	1	#NULL!	49	16	1	1	0	2	US	1	0	Oh my God, this just happened yesterday and even though it is objectively not a problem, if freaked me out. / / I was playing chess online and took about 2 minutes of thought on one particular move. My opponent made a comment which was not offensive. If I remember correctly, "Come one, it's not that tough". I was polite back and didn't let it force me to rush, but by the end of the game I was tre…	49	4	7	0	1	10	10	5.33333	2	1	0	3	8	7	3.5	9	0	9	1	10	10	0	7	5	43531	6	6	1	1	10	7	3	9
#NULL!	2	Humiliation and autobiographic memories b spin first	9.8	1	1	#NULL!	25	16	1	1	0	2	american	1	0	I was supposed to give a presentation in my class. The presentation did not go well. I felt very bad about it. My teacher was giving negative feedback towards the work that I did on the presentation. Some of my classmates laughed and felt uncomfortable. I thought I was going to fail the class.	21	3	7	5	0	8	6	4.83333	3	2	1	0	0	0	1	5	3	1	6	3	6	7	7	5	42136	6	6	1	6	27	17	7	16
#NULL!	2	Humiliation and autobiographic memories b spin first	42.2833	1	1	#NULL!	31	18	3	1	0	1	United States	1	0	I was talking with a customer at work asking for a project update from his end because I needed his input in order to continue my work and meet his needs on my end. He became frustrated and said (paraphrased) "Look, I know it's difficult for you to understand, but it's not easy for me to update you on every single change. I'll send periodic updates when I'm able to. I felt frustrated. We have the…	29	4	0	5	5	5	2	3.5	0	0	1	1	0	0	0.333333	1	0	3	2	3	0	0	6	5	43054	6	1	1	1	10	6	3	6
#NULL!	2	Humiliation and autobiographic memories b spin first	18.6333	1	1	#NULL!	19	14	1	1	0	2	American	3	0	One time I was required to give a speech in front of my entire middle school. I had to memorize a poem by Shell Silverstein. I also had memorized Lou Gerhig's farewell speech. I had made sure to use the restroom before, but I did not drink any water. I recited the Lou Gerhig speech first. Mid way through, I had an incredible coughing fit. I was thoroughly embarrassed and unable to get through the…	11	6	6	3	4	7	1	4.5	1	1	1	1	0	0	0.666667	3	0	6	6	0	6	2	6	1	40278	1	1	1	1	10	5	3	6
#NULL!	2	Humiliation and autobiographic memories b spin first	35.6833	1	1	#NULL!	32	18	1	1	0	2	American	1	0	I can remember feeling this way once in graduate school. At the time I had presented a project I was very proud of. Essentially the teacher looked at it and said what I thought I was doing was maybe good to me, but not ultimately what anyone who was looking at it was after. The work was of poor quality, and he was unsure whether or not I would ever get what they were working on. I felt devastated…	23	8	7	9	6	6	6	7	6	5	8	5	2	1	4.5	8	1	8	8	10	8	9	6	5	November 15th 2009	6	6	6	6	29	7	2	7
#NULL!	2	Humiliation and autobiographic memories b spin first	27.6167	1	1	#NULL!	24	16	1	1	0	2	Chinese	5	Asian	It was during an interview. The interviewer tried to make himself look better by looking down on me and my experiences. And in fact, I couldn't really answer the questions he asked since it was far from the job description. And I have no experience in what he was talking about, let alone being qualified. I feel like it's their fault for not explaining correctly in the job description. I think it'…	23	7	5	8	5	4	1	5	5	4	9	4	2	1	4.16667	8	5	8	7	8	8	8	6	3	43511	6	1	1	1	17	8	6	11
#NULL!	2	Humiliation and autobiographic memories b spin first	61.2167	1	1	#NULL!	18	12	2	1	0	2	United States	1	0	I was with group of friends at a party. There were men and women, along with people I didn't know. Everyone was having a good night. My friend thought that it would be funny to pants my other friend, and eventually he pantsed me. However, when he did that, my underwear came down too and the whole party looked right at my genitals. I pulled up my pants really fast, but the damage had been done. Pe…	18	8	7	8	8	9	5	7.5	6	6	7	5	5	1	5	9	7	7	7	7	10	5	7	2	43403	4	3	1	6	27	16	8	14
#NULL!	2	Humiliation and autobiographic memories b spin first	18.75	1	1	#NULL!	25	16	3	2	2	2	American	1	0	A handful of years ago a sports coach of mine belittled me in front of the team. I made a mistake in practice and was expecting to be pulled aside and talked to. Instead, he shouted in front of everyone. It was very embarrassing and made me feel small. I thought about how that would affect my performance and knew it would only make things worse. I do not think most people respond well to that sor…	15	7	7	10	5	7	5	6.83333	4	4	5	0	1	1	2.5	3	6	6	10	1	9	2	7	4	39401	3	6	1	6	24	14	6	13
#NULL!	2	Humiliation and autobiographic memories b spin first	33.9167	1	1	#NULL!	21	14	1	1	0	2	United States	1	0	I was working and in a moment I wasn't doing anything, my boss told me to get off my a** and to put a pep in my step. Also saying that since this is his livelihood I should treat it as such. At first, I was pissed because I felt I was a good employee who was working hard. After dwelling on that thought for about 3 minutes I realized that this is the person who is paying me money and I need to jum…	21	8	8	9	8	8	8	8.16667	5	4	0	0	1	3	2.16667	2	0	10	10	2	0	0	7	7	43501	6	1	1	1	8	5	2	8
#NULL!	2	Humiliation and autobiographic memories b spin first	41.0333	1	1	#NULL!	23	16	1	1	0	2	American	1	0	Upon getting hired for my new job, I had to talk to the manager of the department that I would be working with. During my initial conversation with her, the manager said that I should be grateful for the mercy that she is showing me by offering me a job, and that I should remember how generous she is being in letting me work at my current employer. When she was saying this, I was taken aback beca…	23	2	8	6	6	9	1	5.33333	1	4	10	1	1	0	2.83333	4	2	5	6	9	4	2	7	3	43258	6	6	1	6	20	9	5	6
#NULL!	2	Humiliation and autobiographic memories b spin first	106.25	1	1	#NULL!	53	16	1	2	2	2	italian/pilgrim	1	0	I've felt belittled and had my dignity compromised on numerous occasions through a lifetime, even recently, but an event from my childhood is the most Vivid. / / I was a young boy visiting Disney Land for the first time with my Dad, Mom and two older brothers. We all had a great day and it came down to the last ride of the day decision. With all the propaganda Walt Disney threw at my young mind, …	7	10	0	5	1	6	0	3.66667	10	0	0	1	6	0	2.83333	8	10	10	10	10	0	10	7	3	September/10/1978	1	1	1	1	32	5	2	5
#NULL!	2	Humiliation and autobiographic memories b spin first	39.2833	1	1	#NULL!	40	20	3	2	2	2	United States	2	0	As a manager, I attend meetings and report to my superiors. An incident occurred involving a subordinate in another location and I was never told or notified on time. At the meeting, I did a presentation involving this specific location and many others. During the presentation, I was presented and informed of the incident in this location clearly contradicting the information I had gathered sever…	38	10	8	9	4	3	6	6.66667	4	1	3	1	1	2	2	5	0	10	7	2	8	1	7	4	43416	1	1	1	6	25	12	7	16
#NULL!	2	Humiliation and autobiographic memories b spin first	112.483	1	1	#NULL!	44	16	1	1	0	2	USA	1	0	I used to have a case manager at a psychiatric clinic. I opened up quite a great deal to her. After a year and a half, she was promoted, and so that ended our working relationship. Afterwards, I thought that she and I were at least friendly enough to say hello to each other, every now and then. One day, I said hello to her, and she greeted me with a tone of absolute contempt and hatred. She did i…	42	5	4	1	8	5	0	3.83333	10	1	9	6	1	0	4.5	2	0	0	6	0	0	1	7	2	42936	5	1	6	6	16	14	8	12
#NULL!	2	Humiliation and autobiographic memories b spin first	43.5167	1	1	#NULL!	24	16	1	1	0	2	American	3	0	Back in college I took a history of economics class. It was a very small class discussion class. I'm a very shy person. I remember being called on for how by the professor cause of how little i spoke. My professor made me explain the chapter to the whole class. I could barely make a coherent sentence. I kept pausing saying "uh" after every word and apologized. I could feel my classmates eyes aver…	20	10	10	1	4	10	7	7	6	3	0	0	0	7	2.66667	10	0	2	5	1	10	5	7	1	42005	6	6	1	6	15	9	4	7
#NULL!	2	Humiliation and autobiographic memories b spin first	34.75	1	1	#NULL!	23	16	1	1	0	2	USA	5	Middle eastern	When I was in 8th grade, I was bullied by an African American boy. his name was Devon. he would shoot spitballs into my hair and encouraged his friends to do so as well. I would come home and find tiny spitballs in my fair from the day and it was disgusting. I felt so worthless, like I was inferior to them. It really hurt my self confidence and self worth. One day I got revenge and and dumped a w…	13	9	2	6	0	1	1	3.16667	0	0	1	0	0	0	0.166667	1	10	10	10	10	10	3	7	4	2009, 8th grade year of middle school. don't know the exact date	1	1	1	6	15	5	3	8
#NULL!	2	Humiliation and autobiographic memories b spin first	18.5167	1	1	#NULL!	30	16	3	1	0	2	Usa	1	0	When i was a kid i was bullied in school. I was very embarassed and didnt make many friends because of this. I mostly kept to myself. I was kind of an outcast and wasnt very confident. I hated doing group activities.	11	7	6	8	6	7	6	6.66667	0	0	1	1	0	0	0.333333	7	10	8	8	7	10	7	6	1	Sept 15 2002	1	1	1	6	10	5	2	5
#NULL!	2	Humiliation and autobiographic memories b spin first	24.1833	1	1	#NULL!	35	19	3	1	0	1	American	1	0	There was a girl who really wanted to date me and we went out once. I wasn't feeling it and didn't go out again and she reacted by talking trash about me to our social group. I guess she was pretty offended that I didn't want to see her again and that was the only way she thought of to get me back. I felt a little belittled, a little angry, but mostly I felt humor about the situation and pity for…	24	0	0	2	0	0	0	0.333333	0	0	0	0	0	0	0	0	0	2	0	2	1	1	7	5	39387	1	1	1	1	8	5	2	5
#NULL!	2	Humiliation and autobiographic memories b spin first	35.5	1	1	#NULL!	38	18	3	2	2	2	American	5	White	I was running for a position on my local union's executive board. I was nominated based on my abilities, knowledge of policies and respect from coworkers. After the nomination the current union president felt I was a threat to her position. She started a smear campaign based on non factual rumors. When the election was over and the results were read, the union president laughed and criticized the…	35	8	7	6	7	6	4	6.33333	6	6	7	6	5	3	5.5	8	9	5	7	6	9	10	7	3	43074	4	4	1	6	17	15	7	16
#NULL!	2	Humiliation and autobiographic memories b spin first	29.05	1	1	#NULL!	34	16	1	1	0	2	American	3	0	During work, we often play games during our breaks. I consider myself a good player. Unfortunately I sometimes get distracted and lose, which is what happened when i played someone new, who had not played in months. i was confident I was going to win but ended up losing in front of other co workers. I felt embarrassed at that moment, even more so because I made it look like it was going to be an …	34	5	5	2	2	4	0	3	3	2	1	0	0	0	1	3	4	5	1	1	2	0	5	1	43448	1	1	1	1	18	5	2	5
#NULL!	2	Humiliation and autobiographic memories b spin first	14.4667	1	1	#NULL!	27	15	3	2	2	2	AMERICA	5	WHITE	I was working on a project for three years ! The entry into that happened when I was interviewed by a senior manager of the account,when the original manager of the project was away on a long leave for personal reasons ! Both were same level designation managers! / / Just because this other manager recruited me the one who came back after few months leave had been horrible and indifferent to me. …	25	10	4	4	3	4	4	4.83333	2	4	4	4	4	5	3.83333	3	9	8	6	6	5	8	7	7	42051	4	3	1	1	28	18	7	17
#NULL!	2	Humiliation and autobiographic memories b spin first	44.7833	1	1	#NULL!	45	15	3	2	4	2	American	1	0	I was in a meeting discussing the work I was doing. People began asking questions and my mind had trouble jumping out of the mode it was in to an answer question mode. When I tried to answer some questions I started confusing the projects I was explaining giving wrong answers to the particular project they were asking about. As I tried to gain control of what I was trying to convey I seemed to be…	44	9	8	5	9	10	5	7.66667	1	0	0	0	2	0	0.5	10	0	10	0	0	10	4	7	3	43205	1	1	1	1	16	5	2	5
#NULL!	2	Humiliation and autobiographic memories b spin first	26.9	1	1	#NULL!	26	16	3	1	0	2	USA	1	0	At work another employee lied to the supervisor and accused me of passing of work to them and slacking off. I've always prided myself on my work ethic and my integrity, so this accusation made me feel terrible and made me think that my reputation at work would be ruined.	25	7	6	5	2	7	5	5.33333	7	1	10	1	1	1	3.5	8	2	4	4	6	8	1	5	6	91/18	6	6	1	6	12	5	2	10
#NULL!	2	Humiliation and autobiographic memories b spin first	73.0667	1	1	#NULL!	41	16	1	1	0	2	American	2	0	I always wanted to learn how to sail a boat. So one summer, I signed up for a weekend class at the local yacht club. The instructor for my group was an older Russian guy named Alexei. The people in my group all had previous experience sailing. I did not have previous experience. The class had no requirement for previous experience. The instructor Alexei took us out on the boat and explained the d…	38	10	8	10	7	7	0	7	6	6	10	3	6	0	5.16667	8	10	7	2	0	0	0	7	3	42555	6	1	1	6	35	6	4	10
#NULL!	2	Humiliation and autobiographic memories b spin first	25.3667	1	1	#NULL!	30	16	2	1	0	2	American	1	0	When I was working at my internship for paramedic school, I had a difficult first few weeks. My preceptor eventually had enough of me doing poorly and yelled at me after a call, calling me lazy, uninterested, and unmotivated. This really hurt and embarrassed me, mainly because I felt like I had been working my ass off. It was very difficult to hear the person who matters most (they ultimately det…	26	7	9	2	7	7	5	6.16667	3	3	1	3	1	1	2	10	0	10	8	1	8	9	7	2	42309	1	1	1	1	11	5	2	6
#NULL!	2	Humiliation and autobiographic memories b spin first	22.3667	1	1	#NULL!	32	18	2	1	0	2	american	1	0	There have been several times in meetings when I am talking to a project manager or someone that is higher up in status than I, and they make a comment that I am just a copywriter or something that makes me feel like I am not a valued part of the team. This is often untrue - and we would not get the prizes and awards for our company if it were not for my ability to craft authentic stories. this i…	32	5	5	5	4	1	1	3.5	2	2	2	2	0	0	1.33333	1	0	1	5	0	0	0	7	7	43469	1	1	1	1	8	5	2	5
#NULL!	2	Humiliation and autobiographic memories b spin first	31.2667	1	1	#NULL!	27	2	3	1	0	1	usa	1	0	I remember when I did my first job interview, I was excited about the opportunity to showcase my talent and work ethic. Instead, I was nervous, slow to answer questions and not charismatic at all. / / In hindsight, I wish someone gave me a pamphlet of the most common interview questions and answers to help me prepare. / / I’m here to give you exactly that. I’ve put together 500 of the top intervi…	27	8	9	8	7	8	9	8.16667	9	8	7	8	7	9	8	7	8	9	8	7	8	9	6	6	43546	4	4	6	6	32	20	8	19
#NULL!	2	Humiliation and autobiographic memories b spin first	34.8667	1	1	#NULL!	24	16	1	1	0	2	Norwegian	1	0	At work, we use slack as communication between employees. One of the older employees, who has been in our industry for about 20 years compared to my 3 called me out publicly on a slack channel. A client had an issue with me, but the older employee knew I had transitioned to another part of the company about 4 months prior to this. Thus, I didn't have the time to devote to these clients that were …	24	5	3	6	0	0	2	2.66667	4	2	7	0	0	0	2.16667	1	9	8	1	0	2	0	7	4	43485	6	6	1	1	10	5	2	7
#NULL!	2	Humiliation and autobiographic memories b spin first	18.5	1	1	#NULL!	26	16	2	1	0	2	American	1	0	At my current job, my boss made a series of comments which were derogatory towards my and my family's background. Without knowing about my family, he used several racial/ethnic slurs and employed several offensive stereotypes to describe people of my and/or my family's background. He did this on numerous occasions, including a few instances even after learning they were directly offensive to me. …	24	1	1	10	5	8	1	4.33333	1	3	10	3	2	0	3.16667	5	10	10	2	4	4	2	5	4	42840	6	6	1	6	19	13	5	13
#NULL!	2	Humiliation and autobiographic memories b spin first	32	1	1	#NULL!	24	18	1	1	0	4	USA	5	Black & White	When I was a young child, I was on a local baseball team. Things were normally quite fine for me, and I didn't have too many issues. One day however, a group of the other players thought it would be amusing to tie me up to a tree and laugh at me as I tried to escape. It was absolutely humiliating being on public display for many to see and ridicule. I was very scared, not knowing when or how I wo…	5	10	10	10	5	8	2	7.5	2	2	5	1	1	0	1.83333	8	10	10	2	3	9	0	6	3	36326	6	1	1	6	20	9	4	5
#NULL!	2	Humiliation and autobiographic memories b spin first	17.45	1	1	#NULL!	23	12	1	1	0	2	white	1	0	I felt belittled when a police officer came to my house for a crime being done against myself and the police said that it was my own faught this happen because we had a flag up and the cops did nothing to the kids that damaged my house	23	7	5	10	3	4	0	4.83333	4	2	10	1	0	0	2.83333	3	7	2	1	7	4	1	7	4	november 22 2018	6	1	1	1	13	9	3	9
#NULL!	2	Humiliation and autobiographic memories b spin first	27.25	1	1	#NULL!	22	17	2	1	0	2	American	5	Mixed White and Asian	I was a student researcher in college. One time when I was on vacation a graduate student I was working with asked me for some pictures of a sample I had worked on. I tried to tell him where it was saved but I could not remember. I told him that and he told me he was disappointed. He also told me I should be more organized and cautious. I was very upset because I thought it was a minor thing but …	20	8	8	5	7	10	3	6.83333	2	2	4	1	1	1	1.83333	9	1	7	9	10	9	9	7	2	42931	1	1	6	6	17	6	5	9
#NULL!	2	Humiliation and autobiographic memories b spin first	53.5333	1	1	#NULL!	33	16	3	1	0	2	United States	1	0	When I was 19 I went running in the neighborhood across the street. I had my nice new jogging shoes and workout clothes on. I ran past a house with two little boys playing out front. They were maybe 8 or 9 years old. They ran over to me and stopped me on my run and said, "Hey Mister!", then they each threw two handfuls of mud at me. This stained my clothes and pretty much got me dirty from head t…	#NULL!	5	2	9	6	4	0	4.33333	2	1	4	3	5	0	2.5	0	8	8	5	8	8	2	7	2	38504	1	1	1	6	21	6	2	5
#NULL!	2	Humiliation and autobiographic memories b spin first	13.5833	1	1	#NULL!	35	14	3	2	3	2	latino	3	0	I broke a project at work and everybody yelled at me. All because i made one mistake and my jobs have flawless ever since i started working there for two years without an incident. It really pissed me off.	32	6	5	8	4	5	6	5.66667	3	3	2	2	1	2	2.16667	3	1	2	3	1	2	3	7	4	42602	1	1	1	1	22	14	5	9
#NULL!	2	Humiliation and autobiographic memories b spin first	39.55	1	1	#NULL!	34	16	3	2	2	2	American	1	0	At my previous job, there was an instance where I couldn't figure out to develop a piece of code. I went to my supervisor to talk to them about it and they ended up yelling at me in front of the whole company and telling me how stupid I am. It made me feel embarrassed and extremely angry that someone would do that in front of other people.	28	9	5	10	3	7	0	5.66667	8	0	5	2	0	0	2.5	9	2	8	8	10	7	9	6	1	41248	1	1	1	6	16	5	2	6
#NULL!	2	Humiliation and autobiographic memories b spin first	42.85	1	1	#NULL!	58	19	1	1	0	2	American	1	0	I was working at a computer company on the east coast. It was my first career position after college. I was working rotating shifts, changing every 10 days, which was affecting my sleep patterns and my behavior. At the end of my second month at work, the end of April, daylight savings time began, so the time changed by one hour. I forget about it the night before, and did not reset my clock. I wo…	23	9	8	6	7	10	9	8.16667	6	6	5	7	7	6	6.16667	9	5	8	8	7	10	7	7	5	30802	6	1	1	6	25	9	3	9
#NULL!	2	Humiliation and autobiographic memories with physical threat	64.4333	1	1	#NULL!	51	23	3	2	3	2	USA	2	0	An experience in which I felt belittled was when I engage in a project in our organization, the project was very difficult to be completed on time. During this period of time, I felt so bad because I was underestimated by the board member.	36	10	8	9	9	8	5	8.16667	8	9	8	9	8	9	8.5	#NULL!	#NULL!	#NULL!	#NULL!	#NULL!	#NULL!	#NULL!	#NULL!	#NULL!		6	1	1	1	#NULL!	5	4	6
#NULL!	2	Humiliation and autobiographic memories with physical threat	10.9	1	1	#NULL!	40	16	3	2	3	2	USA	3	0	When the crowd found out I was a Republican and voted for Donald Trump. Their liberal outrage was fervent. They could not stop shouting obscenities and saying so many idiotic things. As time has shown, they were all dead wrong, but are still democrats..... idiots	37	1	0	6	5	0	0	2	0	0	0	5	0	0	0.833333	#NULL!	#NULL!	#NULL!	#NULL!	#NULL!	#NULL!	#NULL!	#NULL!	#NULL!		1	1	6	1	#NULL!	5	2	5
#NULL!	2	Humiliation and autobiographic memories with physical threat	26.5167	1	1	#NULL!	33	16	2	1	0	2	American	1	0	I am thinking about an event involving my aunt. She has often throughout my life made me feel belittled and has not respected my dignity. I thinking about a specific event in which my girlfriend was present and she ridiculed my choice of clothing, as she has often done in the past. This experience was made worse by the fact that my girlfriend was present. I felt that the comments my aunt made mig…	31	10	9	10	7	10	1	7.83333	9	8	10	7	5	0	6.5	#NULL!	#NULL!	#NULL!	#NULL!	#NULL!	#NULL!	#NULL!	#NULL!	#NULL!		6	1	1	6	#NULL!	9	6	9
#NULL!	2	Humiliation and autobiographic memories with physical threat	21.8333	1	1	#NULL!	37	13	1	1	0	1	American	1	0	I worked at a coffee shop about 14 years ago. I loved the job itself, because I love coffee, and I love the kind of customers who would come into the shop. However, the other employees there had been working there a long time and had a tight clique. They were all a little younger than me. It turns out they were talking about me behind my back and saying very hurtful things about my personality. T…	24	9	6	0	9	9	0	5.5	0	0	2	0	0	0	0.333333	#NULL!	#NULL!	#NULL!	#NULL!	#NULL!	#NULL!	#NULL!	#NULL!	#NULL!		1	1	1	6	#NULL!	5	2	5
#NULL!	2	Humiliation and autobiographic memories with physical threat	44.8667	1	1	#NULL!	22	12	1	1	0	2	usa	1	0	When I was working the other day my boss came up to me in front of my other co-workers and started saying he was going to fire me because I had messed up something. I felt very embarrassed and felt guilty for my mistake.	22	10	10	8	10	9	7	9	8	8	8	8	6	8	7.66667	#NULL!	#NULL!	#NULL!	#NULL!	#NULL!	#NULL!	#NULL!	#NULL!	#NULL!		6	6	1	1	#NULL!	9	4	9
#NULL!	2	Humiliation and autobiographic memories with physical threat	32.8667	1	1	#NULL!	29	12	2	1	0	2	American	1	0	I was working at a restaurant as a dishwasher and a prep cook. I had to do multiple task at the same time, I felt like I was the hardest working person at the entire job, I had to help the chef prepare meals, wash dishes, bus tables and assist the servers all at the same time. It was chaos, I didn't feel appreciate at this establishment.	21	2	6	8	6	8	3	5.5	1	1	1	1	4	5	2.16667	#NULL!	#NULL!	#NULL!	#NULL!	#NULL!	#NULL!	#NULL!	#NULL!	#NULL!		6	6	6	6	#NULL!	12	7	14
#NULL!	2	Humiliation and autobiographic memories with physical threat	42.3833	1	1	#NULL!	53	14	4	2	1	2	USA	1	0	The manager at the facility I was working at called myself, and another supervisor into his office. He was hostile from the beginning and started accusing our department of something we didn't do. Even though we tried to explain to him, that the error in which he was upset about was not even a function of our department, he continued to insist that we were responsible for it. Even though we tried…	45	9	6	10	6	8	0	6.5	9	5	10	5	3	0	5.33333	#NULL!	#NULL!	#NULL!	#NULL!	#NULL!	#NULL!	#NULL!	#NULL!	#NULL!		1	1	1	1	#NULL!	5	2	5
#NULL!	2	Humiliation and autobiographic memories with physical threat	25.8	1	1	#NULL!	32	16	1	1	0	2	American	1	0	I've felt belittled in a lot of ways, but I will say the worst time was when I found myself homeless after a job loss. It was quite terrible as far as experiences goes. Every part of my day I was ashamed. I felt undignified, I felt judged, I felt belittled, I felt everything. I felt the glares of everyone. They all walk by and assume you're some sort of drug addict or crazy person, regardless if …	30	10	10	5	6	10	10	8.5	10	10	6	8	5	10	8.16667	#NULL!	#NULL!	#NULL!	#NULL!	#NULL!	#NULL!	#NULL!	#NULL!	#NULL!		3	3	1	6	#NULL!	8	4	11
#NULL!	2	Humiliation and autobiographic memories with physical threat	36.25	1	1	#NULL!	30	14	1	1	0	2	American	2	0	My very first job I was fired months in. I had a manager that was an absolute b****. Her name was Dana and the way she treated a 16 year old teen was very uncalled for. Whenever I made a simple mistake she would bully me in front of anyone watching and she'd make rude comments. When she finally fired me I was sad, but also relieved that I din't have to work for that devil.	16	8	7	7	4	4	0	5	0	0	6	6	0	0	2	#NULL!	#NULL!	#NULL!	#NULL!	#NULL!	#NULL!	#NULL!	#NULL!	#NULL!		6	1	6	6	#NULL!	11	4	7
#NULL!	2	Humiliation and autobiographic memories with physical threat	32.3833	1	1	#NULL!	31	14	3	2	1	2	American	1	0	it would be when working on a group project for work. I had to follow orders by the leader.They would put me down,make me feel small and did not take in my ideas.I felt that I was small and did not matter.I felt that they did not want me input at all. I felt anxious when talking to them during work. I felt that I was walking on egg shells.They would get onto me and critique my word and make me re…	28	6	7	3	3	5	5	4.83333	7	7	5	3	6	7	5.83333	#NULL!	#NULL!	#NULL!	#NULL!	#NULL!	#NULL!	#NULL!	#NULL!	#NULL!		3	6	1	1	#NULL!	13	4	13
#NULL!	2	Humiliation and autobiographic memories with physical threat	56.1333	1	1	#NULL!	45	19	1	1	0	3	American	1	0	When I was in college I pledged to a fraternity. It seemed like the thing to do but I wasn't really into it. I had a job while I was in college and was working a lot, so I really didn't have time for it anyway. There were things as a pledge you were assigned to do each week, like clean the frat house, take out the trash. We also had to return the kegs to be refilled for weekend parties, that seem…	20	9	6	10	4	4	2	5.83333	2	0	3	0	0	1	1	#NULL!	#NULL!	#NULL!	#NULL!	#NULL!	#NULL!	#NULL!	#NULL!	#NULL!		1	1	1	6	#NULL!	7	3	6
#NULL!	2	Humiliation and autobiographic memories with physical threat	59.7167	1	1	#NULL!	29	15	2	1	0	2	USA	5	Asian	There was a time when I went on an international business trip. I was the only one representing my company and I was facing two other companies. I was really young back then, and apparently they didn't think I needed to be taken seriously. And they ignored me a lot during the meetings. I wanted to walk away, but I know that's my job, so I stayed and did my best to finish it.	27	2	2	7	0	5	0	2.66667	0	0	0	0	0	0	0	#NULL!	#NULL!	#NULL!	#NULL!	#NULL!	#NULL!	#NULL!	#NULL!	#NULL!		1	1	1	1	#NULL!	5	2	5
#NULL!	2	Humiliation and autobiographic memories with physical threat	39.7333	1	1	#NULL!	41	16	3	2	2	2	American	1	0	I had been working on a big project for work. Probably one of the biggest projects of my career. I had been tasked to revamp the hiring process for our firm. One of the challenges was coming up with a method that everyone could agree to. There were a lot of older employees that didn't like change, so I knew this was going to be tough. I didn't realize that doing so would be the cause of me leavin…	28	9	2	8	2	5	0	4.33333	1	0	1	0	0	0	0.333333	#NULL!	#NULL!	#NULL!	#NULL!	#NULL!	#NULL!	#NULL!	#NULL!	#NULL!		1	1	1	1	#NULL!	5	2	5
#NULL!	2	Humiliation and autobiographic memories with physical threat	28.3833	1	1	#NULL!	25	18	1	1	0	2	American	1	0	When i was like 13 years-old i went to a costume party. i remember it was halloween and i was very excited because my i made naruto costume all by myself and i wanted everyone to see it, when i arrived everyone started laughing because they thought the show naruto was stupid and that i was really dumb because i used to see it. Everyone was talking about and how "stupid" i looked. /	13	9	9	7	8	5	2	6.66667	7	2	10	4	1	0	4	#NULL!	#NULL!	#NULL!	#NULL!	#NULL!	#NULL!	#NULL!	#NULL!	#NULL!		6	6	6	6	#NULL!	7	7	11
#NULL!	2	Humiliation and autobiographic memories with physical threat	23.8167	1	1	#NULL!	61	18	3	2	2	2	USA	1	0	I was told I was ineffective at doing my job and was to blame for the lack of sales. I was not given the chance to really defend myself. My team was not asked to comment about it. I tried to explain to my manager that the lack of sales was not a sales support problem and that I brought in as many resources as necessary to solve the issue. I did my best to make my case but I believe my manager was…	58	10	10	10	10	10	1	8.5	10	7	8	10	2	1	6.33333	#NULL!	#NULL!	#NULL!	#NULL!	#NULL!	#NULL!	#NULL!	#NULL!	#NULL!		6	1	1	6	#NULL!	7	2	7
#NULL!	2	Humiliation and autobiographic memories with physical threat	53.9833	1	1	#NULL!	42	18	1	1	0	1	American	2	0	I went to a rock concert that was overwhelming white. I am a Black American male that loves going to concerts. I happened to be speaking to a white man about the concert in the lawn section. We were having a great time talking about the different acts, talking about life, and just having a great time. I had already let this man know that a hole was in the ground and he should avoid it. Another wh…	41	8	7	10	0	6	0	5.16667	0	0	0	0	0	0	0	#NULL!	#NULL!	#NULL!	#NULL!	#NULL!	#NULL!	#NULL!	#NULL!	#NULL!		1	1	1	1	#NULL!	5	2	5
#NULL!	2	Humiliation and autobiographic memories with physical threat	16.8167	1	1	#NULL!	49	16	1	1	0	2	usa	1	0	I went to the 99 cent store a couple weeks ago and was buying a good number of things. So I get to the check-out and there's a good sized line and arriving just a second after me is an older woman with just one item, a bag of apricots. So I tell her, "You have only one item, you can go ahead of me." Which she does. / / So the line is slow and when she finally gets to the front, it turns out that …	49	3	2	10	3	3	4	4.16667	1	1	4	2	0	1	1.5	#NULL!	#NULL!	#NULL!	#NULL!	#NULL!	#NULL!	#NULL!	#NULL!	#NULL!		1	1	1	1	#NULL!	5	2	5
#NULL!	2	Humiliation and autobiographic memories with physical threat	26.1167	1	1	#NULL!	35	12	1	1	0	2	American	1	0	This was about 2009. I had just noticed that I had started losing my hair. Not a lot, just a little bit up in the front and to the sides. "Widow's peak", I believe they call it. I started using Minoxidil to regain a little bit of hair, but I was still a bit sensitive about it so I decided to wear my hair a bit differently in order to cover it up. I parted my hair from the side and then combed it …	25	8	6	10	6	8	1	6.5	0	0	0	0	0	0	0	#NULL!	#NULL!	#NULL!	#NULL!	#NULL!	#NULL!	#NULL!	#NULL!	#NULL!		1	1	1	6	#NULL!	8	2	5
#NULL!	2	Humiliation and autobiographic memories with physical threat	36.15	1	1	#NULL!	27	16	1	1	0	2	American	3	0	One time I was belittled was by my father my whole life. He'd say my voice sounds faggy, or I was useless. He was always angry his whole life and took it out on his family till he was physically unable to. Now, he tries to but he is just a weak fragile man that no one takes serious. It makes me feel confused because he every time I feel empathy for him memories of what he's done comeback with ven…	12	10	10	10	10	10	0	8.33333	0	0	0	0	0	0	0	#NULL!	#NULL!	#NULL!	#NULL!	#NULL!	#NULL!	#NULL!	#NULL!	#NULL!		3	6	6	6	#NULL!	11	2	12
#NULL!	2	Humiliation and autobiographic memories with physical threat	20.9333	1	1	#NULL!	45	14	1	2	2	2	American	2	0	I received a call to the shop from someone who wanted a work order done. All of my subordinates were out, at various locations, doing work orders. As I didn't have anything on the menu, I decided that I'd travel to the location and do the work order myself. Once I arrived, the person who contacted didn't believe who I said I was despite being their before and having my work badge in full display.…	39	0	0	6	0	0	0	1	0	0	0	0	0	0	0	#NULL!	#NULL!	#NULL!	#NULL!	#NULL!	#NULL!	#NULL!	#NULL!	#NULL!		1	1	1	1	#NULL!	5	2	5
#NULL!	2	Humiliation and autobiographic memories with physical threat	21.9333	1	1	#NULL!	20	13	1	1	0	1	American	1	0	People in middle school made fun of me a lot. Pretty much any memory I have of middle school now is me being made fun of or excluded for some stupid reason that didn't actually matter. I felt extremely betrayed because a lot of these people I considered my friends at the time as well. I feel like these experiences might still have a large impact on the way I think about other people and the trust…	14	10	7	7	5	8	5	7	4	4	1	2	7	2	3.33333	#NULL!	#NULL!	#NULL!	#NULL!	#NULL!	#NULL!	#NULL!	#NULL!	#NULL!		6	6	1	6	#NULL!	12	5	8
#NULL!	2	Humiliation and autobiographic memories with physical threat	30.2333	1	1	#NULL!	57	24	4	2	1	2	american	1	0	When my supervisor was moving to a new position he was given responsibility to choose his interim replacement. Another colleague and I volunteered to take the temporary post. Most of our colleagues wanted me to get the position. I waited a long time for the person to make the decision. We all did. But my supervisor chose the other person. I felt quite humiliated and disappointed. As it turned out…	46	6	4	3	2	0	0	2.5	1	0	1	0	0	0	0.333333	#NULL!	#NULL!	#NULL!	#NULL!	#NULL!	#NULL!	#NULL!	#NULL!	#NULL!		1	1	1	1	#NULL!	5	4	6
#NULL!	2	Humiliation and autobiographic memories with physical threat	40.65	1	1	#NULL!	44	14	1	1	0	2	USA	1	0	This was a long time ago, but it was when my family and I had just moved to Florida from New York. I did not know anyone and had just started school and was trying to get to know some people. One of the people that rode on my bus looked very similar to a person in my class, so being friendly, I said 'Hey Rich (the name of the person in my class) to them thinking that it was them. The person on my…	10	8	6	8	10	10	2	7.33333	5	0	8	5	0	0	3	#NULL!	#NULL!	#NULL!	#NULL!	#NULL!	#NULL!	#NULL!	#NULL!	#NULL!		1	1	1	6	#NULL!	5	2	5
#NULL!	2	Humiliation and autobiographic memories with physical threat	10.8333	1	1	#NULL!	34	13	1	1	0	2	usa	1	0	I was embarrassed at a party of friends when someone told a joke about me and it just really made me feel bad and it made me feel like of dumb in front of other people. I am not sure why this person did this because they knew how it would make me feel in front of people. I immediately left and just felt embarrassed and really low for a very long time after that.	25	7	8	6	7	7	8	7.16667	3	2	3	2	1	2	2.16667	#NULL!	#NULL!	#NULL!	#NULL!	#NULL!	#NULL!	#NULL!	#NULL!	#NULL!		6	1	1	6	#NULL!	8	4	8
#NULL!	2	Humiliation and autobiographic memories with physical threat	17.9	1	1	#NULL!	35	16	1	1	0	2	american	1	0	I felt belittled when an ex-girlfriend talked about me behind my back. She would talk about everything, including our sex life. She never brought any of these issues to me. The only reason I found out was a friend to me she was saying it. When she was confronted, she didn't feel guilty about any of it. I then chose to break up with her because I couldn't trust her. Thanks to that belittling, I ma…	26	4	0	7	0	0	0	1.83333	1	0	3	0	0	0	0.666667	#NULL!	#NULL!	#NULL!	#NULL!	#NULL!	#NULL!	#NULL!	#NULL!	#NULL!		1	1	1	1	#NULL!	5	2	5
#NULL!	2	Humiliation and autobiographic memories with physical threat	30.7833	1	1	#NULL!	34	16	1	1	0	2	United States	1	0	A couple of years ago I was at my cousins wedding. At the time I was out of work, and not in school either. I have a cousin who tends to be belittling. He was pushing at why I didn't have a job. This was very difficult as I felt a lot of shame for not working or doing anything productive. I had to just take the embarrassment in stride while trying to enjoy myself at the wedding.	29	6	5	3	5	7	5	5.16667	2	2	1	1	2	1	1.5	#NULL!	#NULL!	#NULL!	#NULL!	#NULL!	#NULL!	#NULL!	#NULL!	#NULL!		6	1	1	6	#NULL!	8	5	7
#NULL!	2	Humiliation and autobiographic memories with physical threat	48.4667	1	1	#NULL!	40	16	2	1	0	2	American	5	Asian American	In one of my previous jobs we had to do online training to get certified. Employees took turn to make sure work were still getting done. When it was my turn I logged on with my id and password and took the course. It took about a good half a day to go through all the courses and at the end of it there's an online exam. It ran on an honor system so there was no supervision. During the test it glit…	35	7	3	6	2	5	0	3.83333	4	0	3	0	0	0	1.16667	#NULL!	#NULL!	#NULL!	#NULL!	#NULL!	#NULL!	#NULL!	#NULL!	#NULL!		1	1	1	1	#NULL!	5	2	5
#NULL!	2	Humiliation and autobiographic memories with physical threat	23.9333	1	1	#NULL!	29	11	1	1	0	2	American	1	0	I was working out of town on a project where we had to seal floors and then install new flooring materials down. This happened in an apartment complex that was being built and molded into a new residential area. I had been somewhat new, but still had some skills that were being groomed upon. I had made a couple of errors and had to correct the way I installed some parts of the floor in one apartm…	22	3	3	2	0	1	2	1.83333	2	2	0	0	0	2	1	#NULL!	#NULL!	#NULL!	#NULL!	#NULL!	#NULL!	#NULL!	#NULL!	#NULL!		1	1	6	6	#NULL!	5	2	5
#NULL!	2	Humiliation and autobiographic memories with physical threat	73.7833	1	1	#NULL!	29	14	4	2	1	2	American	2	0	This event happened at a shopping mall where I had taken my girlfriend on her birthday. We didn't go too far from my workplace which was few miles away. I planned buying my girlfriend anything she'd want as long as the budget was still in range. We were well treated as we entered and she picked few things. At the counter where I was meant to pay, I couldn't find my Card and my girlfriend didn't c…	25	10	10	10	10	10	10	10	10	10	5	6	4	4	6.5	#NULL!	#NULL!	#NULL!	#NULL!	#NULL!	#NULL!	#NULL!	#NULL!	#NULL!		6	1	1	6	#NULL!	8	10	7
#NULL!	2	Humiliation and autobiographic memories with physical threat	148.45	1	1	#NULL!	30	16	1	1	0	2	American	1	0	I was recently at work and there was a situation in which I wasn't trusted and I was undermined. My opinion was considered unimportant even though I wasn't truly at fault. It had to do with a carbon copy email not being sent, but I was never instructed to. I was belittled in the sense that I was ignored and untrusted, it was a terrible feeling.	30	8	6	9	6	10	1	6.66667	2	3	4	1	3	0	2.16667	#NULL!	#NULL!	#NULL!	#NULL!	#NULL!	#NULL!	#NULL!	#NULL!	#NULL!		1	1	1	1	#NULL!	7	6	7
#NULL!	2	Humiliation and autobiographic memories with physical threat	26.4667	1	1	#NULL!	35	16	1	1	0	2	USA	5	prefer not to disclose	I felt belittled and my dignity compromised when I had to give up my cat. Although I experienced hope when I met my orphaned cat. I loved my cat! Her name was Bunny. She was so special to me because I met her when I first moved into my neighborhood. She was a community cat, but had a home down the street and her owners would feed her, but she always wandered over to whoever would show her attenti…	30	1	1	0	0	0	1	0.5	2	3	0	3	2	5	2.5	#NULL!	#NULL!	#NULL!	#NULL!	#NULL!	#NULL!	#NULL!	#NULL!	#NULL!		6	6	1	1	#NULL!	6	2	8
#NULL!	2	Humiliation and autobiographic memories with physical threat	73.0167	1	1	#NULL!	42	16	3	2	3	2	American	5	Asian	There was a time when I was in middle school and I had gotten a new haircut. However, I wanted to try a new haircut that was in style and all the popular kids had it. It was a mullet style. Party in the back, business in the front. The front is very short and the back is very long. I was so happy to get the haircut. I remember getting to school very early. However all the popular kids did not eve…	12	10	9	7	7	10	7	8.33333	1	1	1	1	1	1	1	#NULL!	#NULL!	#NULL!	#NULL!	#NULL!	#NULL!	#NULL!	#NULL!	#NULL!		1	1	1	1	#NULL!	5	2	5
#NULL!	2	Humiliation and autobiographic memories with physical threat	28.9333	1	1	#NULL!	33	12	1	1	0	2	american	1	0	when My mom was brought home from the hospital to receive in home hospice. I was to take care of her in this time of need and my older brother was there with me at the time . He lives far away so he dose not come down much to visit. I was having a conversation with him about me being scared about taking care of our mom because i was unsure if i would be able to do everything necessary in a proper…	27	5	3	5	6	5	1	4.16667	0	0	0	2	0	0	0.333333	#NULL!	#NULL!	#NULL!	#NULL!	#NULL!	#NULL!	#NULL!	#NULL!	#NULL!		1	1	1	1	#NULL!	5	2	5
#NULL!	2	Humiliation and autobiographic memories with physical threat	35.7333	1	1	#NULL!	33	15	1	1	0	2	Asian American	5	Asian American	About ten years ago, I was new with job working full-time. I had a really difficult time getting around for a few months before I was able to truly fit in and got myself around the place. On my first day, a few employees gave me a hard time by asking me questions about things I was not familiar with doing, because they knew I was a new a the time. I was really nervous, and they took advantage of …	22	10	9	7	8	8	5	7.83333	8	8	8	5	5	3	6.16667	#NULL!	#NULL!	#NULL!	#NULL!	#NULL!	#NULL!	#NULL!	#NULL!	#NULL!		6	6	6	6	#NULL!	8	4	8
#NULL!	2	Humiliation and autobiographic memories with physical threat	33.5	1	1	#NULL!	43	16	1	1	0	2	USA	1	0	I was accused of stealing money from a woman that was staying with the elderly woman I lived with at the time. It was like $800 or something. I used to live with Barbara and help take care of her. Her son was a lifelong friend of mine. I was starting a new job at the time and was in the process of moving out of my apartment when John asked me to stay with his mom for awhile and I did. About two m…	31	7	0	10	3	5	0	4.16667	0	0	2	0	0	0	0.333333	#NULL!	#NULL!	#NULL!	#NULL!	#NULL!	#NULL!	#NULL!	#NULL!	#NULL!		1	1	1	1	#NULL!	5	2	5
#NULL!	2	Humiliation and autobiographic memories with physical threat	14.05	1	1	#NULL!	38	16	2	1	0	2	Chinese	5	Asian	This was when I was in middle school. I was very skinny growing up and got picked on. I remember in gym class a group of kids used to pick on and tease me. On one instance, the took my gym clothes and wouldn't give it back. I felt embarassed and ashamed that I allowed them to do this to me, but was unable to do anything about it. Ultimately, my friend helped get the clothes back for me. I thanked…	14	8	8	8	8	9	8	8.16667	4	5	4	4	4	5	4.33333	#NULL!	#NULL!	#NULL!	#NULL!	#NULL!	#NULL!	#NULL!	#NULL!	#NULL!		3	3	1	6	#NULL!	17	7	18
#NULL!	2	Humiliation and autobiographic memories with physical threat	177.35	1	1	#NULL!	30	12	1	1	0	2	American	2	0	I felt belittled 3 months into work at my new job. My manager said something very nasty to me and snatched one of the items we were to be using out of my hand. The specific object was labeled a "gun" and was made to kept track of and store products on a server. Anyway, after he said something along the lines of, "Give me *** gun" and snatched from my hands I felt indignant. It was because he was …	22	9	8	4	6	1	3	5.16667	3	4	2	1	1	1	2	#NULL!	#NULL!	#NULL!	#NULL!	#NULL!	#NULL!	#NULL!	#NULL!	#NULL!		1	1	1	1	#NULL!	5	2	5
#NULL!	2	Humiliation and autobiographic memories with physical threat	26.7	1	1	#NULL!	47	18	3	2	1	2	American	1	0	Nine months ago, I got a DUI. I had to tell my wife the next morning and she absolutely lit into me (deservedly so). She had a lot of bad things to say about me and it was humiliating. Not so much because of what she was saying, but because I knew what she was saying was true. I had let her down, our daughter down, and I was a bad role model. I felt absolutely humiliated, ashamed, and small. She …	46	10	10	10	5	9	10	9	10	10	5	2	0	10	6.16667	#NULL!	#NULL!	#NULL!	#NULL!	#NULL!	#NULL!	#NULL!	#NULL!	#NULL!		6	1	1	6	#NULL!	7	2	7
#NULL!	2	Humiliation and autobiographic memories with physical threat	21.6	1	1	#NULL!	29	18	3	1	0	2	American	4	0	I am a Team leader with 5 members. we were working on a project at the end one member steals the data and sell it to another company. whole pressure is on me . He got fired and i got warning. It is a very big shame for me. the project moved to another team	25	4	10	8	9	6	9	7.66667	3	4	4	4	4	4	3.83333	#NULL!	#NULL!	#NULL!	#NULL!	#NULL!	#NULL!	#NULL!	#NULL!	#NULL!		6	6	6	6	#NULL!	13	7	16
#NULL!	2	Humiliation and autobiographic memories with physical threat	21.7667	1	1	#NULL!	29	16	3	2	1	2	American	2	0	Years ago I sold my car to someone who I thought was a friend. I sold the car to him around April of 2016. He bought the car but he wanted to keep the car parked in front of my house until he was able to get insurance for the car. Months passed by and he never came to pick the car up. One day he called me and said he didn't want the car anymore. about four months later after I sold the car to him…	25	7	7	10	0	2	0	4.33333	0	0	0	0	0	0	0	#NULL!	#NULL!	#NULL!	#NULL!	#NULL!	#NULL!	#NULL!	#NULL!	#NULL!		1	1	1	1	#NULL!	5	2	6
#NULL!	2	Humiliation and autobiographic memories with physical threat	22.6167	1	1	#NULL!	25	12	1	1	0	1	American	1	0	I was bullied at the ice skating rink because of the way my hair looked. I had people coming up to me calling me names and harassing me calling me terrible names. I then proceeded to go on the ice skating rink and had people coming after me tripping me and pushing me over and making fun of me.	15	10	3	9	7	2	2	5.5	7	1	10	2	0	0	3.33333	#NULL!	#NULL!	#NULL!	#NULL!	#NULL!	#NULL!	#NULL!	#NULL!	#NULL!		6	6	1	6	#NULL!	7	4	8
#NULL!	2	Humiliation and autobiographic memories with physical threat	29.1333	1	1	#NULL!	28	12	2	1	0	2	American	1	0	I recently had a job in retail before the corona virus , and I had this co-worker who did not seems to enjoy my company for whatever reason. We were stocking merchandise and I accidentally put a product in the wrong location, and my co-worker yelled at me and made me feel insignificant in front of the other workers. She really belittled me and it hurt my feelings a lot. It was not an enjoyable ex…	27	9	9	6	10	9	5	8	9	9	8	9	8	7	8.33333	#NULL!	#NULL!	#NULL!	#NULL!	#NULL!	#NULL!	#NULL!	#NULL!	#NULL!		6	6	1	6	#NULL!	8	4	7
#NULL!	2	Humiliation and autobiographic memories with physical threat	187.383	1	1	#NULL!	25	14	1	1	0	1	US	1	0	When I was with my group of friends from college, we went to the movies to see any movie. When we were already in the movie theater, getting comfortable and watching the publicity before the movie, at that moment my Platonic love, a woman with painted hair and an angelic face, entered my group knew about her and they began to throw a joke about it in what she Advances, she feels in the same line …	21	10	10	0	10	0	0	5	10	10	0	0	0	0	3.33333	#NULL!	#NULL!	#NULL!	#NULL!	#NULL!	#NULL!	#NULL!	#NULL!	#NULL!		3	6	6	6	#NULL!	10	6	9
#NULL!	2	Humiliation and autobiographic memories with physical threat	55.6333	1	1	#NULL!	30	14	1	1	0	1	american	1	0	I felt belittled recently while shopping. I went to a local weed dispensary and the doorguy who works there was out of hand completely. Since the moment I got there, he was rude to me and he did it only because he could. I held my tongue and did not cuss him out because I wanted to continue to buy product there.	27	2	2	7	1	0	0	2	3	1	0	0	0	0	0.666667	#NULL!	#NULL!	#NULL!	#NULL!	#NULL!	#NULL!	#NULL!	#NULL!	#NULL!		6	1	1	1	#NULL!	15	2	14
#NULL!	2	Humiliation and autobiographic memories with physical threat	23.6167	1	1	#NULL!	43	16	3	2	2	2	American	1	0	When I was assigned a new job duty at my work I was sent to help do a conference we were running. I didn't know much about it yet so I reached out to the person in charge of the conference for help. That person snapped back at me saying this is not their job and that I need to deal with it. I felt very belittled after this. I was angry and did not want to work with this coworker anymore.	32	7	7	9	4	9	6	7	6	6	8	3	6	4	5.5	#NULL!	#NULL!	#NULL!	#NULL!	#NULL!	#NULL!	#NULL!	#NULL!	#NULL!		6	6	1	6	#NULL!	7	4	6
#NULL!	2	Humiliation and autobiographic memories with physical threat	21.0833	1	1	#NULL!	30	16	1	1	0	2	American	1	0	I was at work and my supervisor was yelling at me. He was yelling at me in front of everyone. There wasn't anything that I could do so I just stood there. I felt angry and powerless. However I didn't let it show. I just stood there with a smirk on my face. I wanted to show everyone that he had no power over me. I also started mouthing off back at him. I didn't need the job so I didn't care what h…	20	7	6	7	2	6	3	5.16667	7	5	8	2	6	3	5.16667	#NULL!	#NULL!	#NULL!	#NULL!	#NULL!	#NULL!	#NULL!	#NULL!	#NULL!		6	1	1	6	#NULL!	6	3	11
#NULL!	2	Humiliation and autobiographic memories with physical threat	33.25	1	1	#NULL!	24	18	3	1	0	3	United States	1	0	I was recently speaking with one of my clinical supervisors, who is partially responsible for my present education as a therapist. He feels that my current internship isn't pushing me hard enough and would like to prevent me from graduating. He refused to listen to me and my experiences at the internship, which experiences I believe are sufficient for my education. His inability to listen make me…	24	10	10	10	10	10	10	10	10	8	10	10	10	0	8	#NULL!	#NULL!	#NULL!	#NULL!	#NULL!	#NULL!	#NULL!	#NULL!	#NULL!		6	6	1	1	#NULL!	7	4	8
#NULL!	2	Humiliation and autobiographic memories with physical threat	16.45	1	1	#NULL!	30	18	1	1	0	2	USA	1	0	I felt belittled when my school projected was not well received. I put a lot of work into this project for grad school analyzing a company's strengths and weaknesses and writing on why it would be a good idea to invest in this company. It turns out that the professor had a negative experience with this company in the past and really went really harsh on my presentation in front of the whole group.	23	8	1	4	1	5	1	3.33333	3	2	1	1	1	1	1.5	#NULL!	#NULL!	#NULL!	#NULL!	#NULL!	#NULL!	#NULL!	#NULL!	#NULL!		6	6	6	6	#NULL!	9	5	11
#NULL!	2	Humiliation and autobiographic memories with physical threat	27.1167	1	1	#NULL!	33	12	1	1	0	2	USA	1	0	I was talked down to by my boss once, in front of a customer. He wanted us to set up in this customer's home a certain way that didn't make sense, so I did things the normal way. When he showed up, he was not pleased, and he had no real reason for it. He asked me what I was doing, and why I wasn't doing things his way. I told him that I was more comfortable doing things the way I always have. He …	26	10	1	10	0	0	0	3.5	2	0	10	0	0	0	2	#NULL!	#NULL!	#NULL!	#NULL!	#NULL!	#NULL!	#NULL!	#NULL!	#NULL!		1	1	6	6	#NULL!	5	2	5
#NULL!	2	Humiliation and autobiographic memories with physical threat	104.583	1	1	#NULL!	37	13	3	2	3	2	American German	1	0	My boss recently called me into his office, and put me down for a decision I had made regarding my team. He said that I gave my team at work the wrong direction in dealing with a customer issue. I was extremely upset by this, as I thought I had justification in my dealings with my team. I felt like my opinion didn't matter, and I was upset with my boss. I told him that I felt his decision to pres…	37	8	6	9	7	7	4	6.83333	5	4	5	2	2	1	3.16667	#NULL!	#NULL!	#NULL!	#NULL!	#NULL!	#NULL!	#NULL!	#NULL!	#NULL!		6	1	1	1	#NULL!	6	2	8
#NULL!	2	Humiliation and autobiographic memories with physical threat	20.3667	1	1	#NULL!	50	16	3	2	1	1	american	1	0	How is working with a company and had to hire buses for and event. There was about 50 people that were depending on these buses. After the show all the people came out. The buses were late and we're not at the place they were supposed to be when the people came out. My boss yelled at me in front of everybody because I was responsible for getting the buses there on time. There was a traffic incide…	25	10	1	10	1	1	1	4	10	10	9	2	1	3	5.83333	#NULL!	#NULL!	#NULL!	#NULL!	#NULL!	#NULL!	#NULL!	#NULL!	#NULL!		6	1	1	1	#NULL!	9	3	10
#NULL!	2	Humiliation and autobiographic memories with physical threat	36.0333	1	1	#NULL!	24	16	1	1	0	2	United States	1	0	My high school football coach once berated me for not able to attend the training sessions on time. He usually had the habit of running mouth. But on that day he brought it to another level. I don't remember - maybe he was yelling at me for about half an hour. I just felt like I wished I were not there. I think he was overreacting. Anyways, it was not a pleasant experience for me.	16	10	10	7	10	7	8	8.66667	1	1	0	1	0	1	0.666667	#NULL!	#NULL!	#NULL!	#NULL!	#NULL!	#NULL!	#NULL!	#NULL!	#NULL!		6	1	6	6	#NULL!	5	4	10
#NULL!	2	Humiliation and autobiographic memories with physical threat	84.3	1	1	#NULL!	35	16	1	1	0	2	American	1	0	I was teased about being a bad driver after the accident. It was mostly from coworkers. I felt it got to be a little harassing after a while and crossed the line. I probably deserved it because I was being stupid. I felt like less of a person for having the accident. I felt really embarrassed. It could happen to anyone. In this case it just happened to be me.	32	9	0	3	5	7	7	5.16667	8	8	2	2	0	4	4	#NULL!	#NULL!	#NULL!	#NULL!	#NULL!	#NULL!	#NULL!	#NULL!	#NULL!		6	3	1	6	#NULL!	12	8	5
#NULL!	2	Humiliation and autobiographic memories with physical threat	29.4	1	1	#NULL!	37	14	3	2	1	1	USA	1	0	I was working on a project at work. And it just didn't go really well. I failed at getting it done within the timeline that was projected and I got a lot of grief from it. Everyone at work knew about my failures so I couldn't hide from it. Every meeting after that people would always bring it up and make comments about it. So I just felt stressed about it and felt like it was never going to go aw…	33	6	6	5	6	6	6	5.83333	6	3	6	6	6	6	5.5	#NULL!	#NULL!	#NULL!	#NULL!	#NULL!	#NULL!	#NULL!	#NULL!	#NULL!		6	6	1	6	#NULL!	6	2	9
#NULL!	2	Humiliation and autobiographic memories with physical threat	19.6667	1	1	#NULL!	50	16	1	1	0	2	United States	1	0	This happened quite some time ago but when I was in the Navy, there is a ceremony for when you cross the equator. It's called the shellback initiation. During the initiation, you are subjected to all types of degrading and embarrassing activities from crawling through garbage to being spanked with a firehose. All of the seasoned crewmembers are laughing at you the whole time at all you have on is…	22	7	6	5	1	5	5	4.83333	0	0	0	0	0	0	0	#NULL!	#NULL!	#NULL!	#NULL!	#NULL!	#NULL!	#NULL!	#NULL!	#NULL!		1	1	1	1	#NULL!	5	2	5
#NULL!	2	Humiliation and autobiographic memories with physical threat	31.5333	1	1	#NULL!	31	14	2	2	1	2	American	1	0	A memory that comes to mind is recent. At work my manager called me to his office to discuss my year end review. The ratings are on a scale of 1-5. I gave myself a 4 on the initial self evaluation portion. My manager gave me a 3. I felt that I worked hard enough to earn a 4 and a due to this had an argument with him. I ended up feeling belittled afterwards.	30	3	3	9	0	1	1	2.83333	2	3	6	3	1	1	2.66667	#NULL!	#NULL!	#NULL!	#NULL!	#NULL!	#NULL!	#NULL!	#NULL!	#NULL!		6	1	1	1	#NULL!	6	4	9
#NULL!	2	Humiliation and autobiographic memories with physical threat	27.65	1	1	#NULL!	28	17	1	1	0	2	United States	1	0	I substitute teach and had a student that made me feel belittled. The person refused to listen to me the whole time I was there, and started to say some negative things about me. She called me "The worst sub ever" among other snide remarks. I try to not take this personally from students, but I still felt a bit smaller that I did before. I thought that maybe I'm not that great of a teacher at one…	28	6	5	3	3	4	2	3.83333	2	3	0	5	3	3	2.66667	#NULL!	#NULL!	#NULL!	#NULL!	#NULL!	#NULL!	#NULL!	#NULL!	#NULL!		6	6	1	6	#NULL!	7	5	7
#NULL!	2	Humiliation and autobiographic memories with physical threat	67.5667	1	1	#NULL!	36	14	1	1	0	2	american	1	0	I had to take my car to the local dealership for a service issue. / I was belittled and embarrassed in a busy shop full of people because there were now 2 men with such beliefs who thought it was acceptable to be rude to me. / I told them that I was the one standing in front of them, and I was the one paying for the service, so they needed to explain to me what they were doing. After continually …	30	7	1	10	0	8	0	4.33333	5	0	10	0	6	0	3.5	#NULL!	#NULL!	#NULL!	#NULL!	#NULL!	#NULL!	#NULL!	#NULL!	#NULL!		6	6	1	6	#NULL!	7	4	8
#NULL!	2	Humiliation and autobiographic memories with physical threat	25.2833	1	1	#NULL!	40	16	3	1	0	2	American	1	0	i remember when i was to get married to my wife ,after the long relationship between both of us , i decided to go and visit her parents so that we will know the necessary arrangement for the wedding ..on getting there i saw the mom and the dad and the siblings , i was invited for dinner and after so much discussion and laughter , i noticed the elder brother was starring at me with some kind of ba…	30	10	8	10	10	10	10	9.66667	10	10	10	10	10	10	10	#NULL!	#NULL!	#NULL!	#NULL!	#NULL!	#NULL!	#NULL!	#NULL!	#NULL!		4	4	6	6	#NULL!	17	8	20
#NULL!	2	Humiliation and autobiographic memories with physical threat	177.017	1	1	#NULL!	55	15	1	1	0	2	Naturalized US citizen from Taiwan	5	Asian	In high school I got picked on. A mean girl loudly made fun of my hair. A mean guy loudly made fun of my teeth. Another mean guy in chemistry turned the lab gas in my face. A football lineman snatched my lunch from me. I was having family problems at that time. My mother was a paranoid schizophrenic, and home life was miserable. Then I have to come to school to endure more nastiness from classmat…	17	9	7	10	10	10	0	7.66667	5	0	7	9	8	0	4.83333	#NULL!	#NULL!	#NULL!	#NULL!	#NULL!	#NULL!	#NULL!	#NULL!	#NULL!		6	6	1	6	#NULL!	8	3	8
#NULL!	2	Humiliation and autobiographic memories with physical threat	34.4167	1	1	#NULL!	46	12	3	1	0	2	usa	1	0	I was walking down the street the other morning. I was just minding my own business, not bothering anyone. Well a guy threw a pack of cigarettes out of his car window at me. I guess he thought I was homeless, probably because of my shabby clothes. I try to keep my clothes patched up as best I can, but they get shredded pretty fast when I'm working. / / Then, half an hour later another guy tried t…	45	2	2	0	4	0	0	1.33333	0	0	0	1	0	0	0.166667	#NULL!	#NULL!	#NULL!	#NULL!	#NULL!	#NULL!	#NULL!	#NULL!	#NULL!		1	1	6	1	#NULL!	5	2	5
#NULL!	2	Humiliation and autobiographic memories with physical threat	42.8667	1	1	#NULL!	64	15	4	2	3	2	American	1	0	I was working as a development engineer in southern California. The team and I had developed a high-tech piece of video equipment that was to be manufactured and sold by the company. The leader of the team was a mechanical engineer who didn't really participate in the project. When we began to have train the assembly crew I was charged with that duty and for writing up detailed instructions that …	43	0	0	9	2	0	0	1.83333	0	0	2	0	0	0	0.333333	#NULL!	#NULL!	#NULL!	#NULL!	#NULL!	#NULL!	#NULL!	#NULL!	#NULL!		1	1	6	1	#NULL!	5	2	5
#NULL!	2	Humiliation and autobiographic memories with physical threat	31.6167	1	1	#NULL!	42	16	3	0	0	2	USA	2	0	When I was starting day care at 6, I was constantly belittled, shunned, and bullied by the other kids. I didn't know why they didn't like me, and I wanted to just go home and be left alone. The day care workers didn't like me either because they constantly yelled at me. I learned from a very young age that I couldn't count on anyone to protect me or care for me.	6	10	10	10	10	10	10	10	10	10	10	10	8	10	9.66667	#NULL!	#NULL!	#NULL!	#NULL!	#NULL!	#NULL!	#NULL!	#NULL!	#NULL!		5	5	6	6	#NULL!	19	2	21
#NULL!	2	Humiliation and autobiographic memories with physical threat	10.2833	1	1	#NULL!	29	15	2	1	0	2	American	1	0	I was say this was when i was a bit overweight. This was back when i was still in college. Some of my friends were introducing me to other friends and while one of my friends was introducing me, he called me the token fat and friendly friend. I felt very sad and angry at the same time. I laughed it off at the time and tried to make light of the situation but inside, i was boiling. I felt useless …	23	9	4	10	7	0	2	5.33333	1	2	3	0	0	0	1	#NULL!	#NULL!	#NULL!	#NULL!	#NULL!	#NULL!	#NULL!	#NULL!	#NULL!		6	1	6	6	#NULL!	5	4	5
#NULL!	2	Humiliation and autobiographic memories with physical threat	94.2833	1	1	#NULL!	25	16	1	1	0	2	American	2	0	my skin color has caused a lot of that in my life, in collage i could want to be a student leader but most people used my skin color to reducule me and vote against me, i couldn't stand to campaign for myself as they made so much fun of me and this made me feel less a human being.	21	10	10	10	10	10	10	10	4	5	5	5	6	5	5	#NULL!	#NULL!	#NULL!	#NULL!	#NULL!	#NULL!	#NULL!	#NULL!	#NULL!		6	1	1	6	#NULL!	15	7	18
#NULL!	2	Humiliation and autobiographic memories with physical threat	22.9667	1	1	#NULL!	28	12	4	1	0	2	American	1	0	When my ex-wife wanted a divorce. She changed into a completely different person within a span of 2 months or so. She went back on her word multiple times. She backstabbed me. She tried to humiliate me. She was definitely trying to rob me of my dignity. It threw me off majorly. The person I had known for nearly 9 years transforming before my eyes. I won't lie: it made me feel awful. Awful because…	27	10	10	10	10	10	5	9.16667	0	5	0	4	0	7	2.66667	#NULL!	#NULL!	#NULL!	#NULL!	#NULL!	#NULL!	#NULL!	#NULL!	#NULL!		3	3	1	6	#NULL!	14	10	12
#NULL!	2	Humiliation and autobiographic memories with physical threat	25.6333	1	1	#NULL!	50	15	1	1	0	2	USA	1	0	I felt belittled and my dignity was compromised by others last week when the Chairman of the County Commission for the County I live in put everyone on lockdown. The Chairman also closed all the churches in the County. The Chairman also tried to close all the gun stores in the County but he was told by the State that he could not do that. The Chairman also created an arbitrary rule only permittin…	50	6	0	9	7	4	5	5.16667	1	0	7	5	3	3	3.16667	#NULL!	#NULL!	#NULL!	#NULL!	#NULL!	#NULL!	#NULL!	#NULL!	#NULL!		4	1	1	1	#NULL!	14	2	14
#NULL!	2	Humiliation and autobiographic memories with physical threat	39.3	1	1	#NULL!	34	17	4	2	1	2	American	1	0	I was recently in the supermarket stocking up on groceries and supplies due to the ongoing pandemic. I am overweight and very self-conscience. While in line to arrive at the dairy aisle, I overheard a young lady behind me make a crude remark about my weight and how I would probably hoard all the eggs. I immediately became flustered and very uncomfortable. I felt like leaving the line but I desper…	34	10	10	4	10	10	4	8	10	10	10	10	3	1	7.33333	#NULL!	#NULL!	#NULL!	#NULL!	#NULL!	#NULL!	#NULL!	#NULL!	#NULL!		3	3	1	1	#NULL!	14	9	17
#NULL!	2	Humiliation and autobiographic memories with physical threat	34.9	1	1	#NULL!	69	18	3	1	0	2	American	1	0	I had been working at my job for about 11 years and it was around 2009 and in the midst of the big recession. There was gallows humor around the company about who would be next. I was working at my job, which everyone thought I was an invaluable asset when I got a call. I was told to go upstairs to a conference room and bring all of my things. When I got upstairs, I found my immediate supervisor …	59	3	1	2	3	5	1	2.5	1	1	1	4	1	1	1.5	#NULL!	#NULL!	#NULL!	#NULL!	#NULL!	#NULL!	#NULL!	#NULL!	#NULL!		6	1	6	1	#NULL!	9	4	5
#NULL!	2	Humiliation and autobiographic memories with physical threat	13.8833	1	1	#NULL!	35	16	1	1	0	2	American	1	0	I felt belittled the next time I had a gun pulled on me. I was out riding my bike during a nice day with my friend. At the end of the 30 mile ride I had an SUV pull up in front of me and cut me off. The driver screamed at me asking if I was knocking on his mobile home. I said I wasn't. He pulled out a gun. I said I wasn't and I was a man of God and wouldn't do that. He made me feel small and guil…	33	8	7	2	1	3	5	4.33333	3	3	0	0	0	1	1.16667	#NULL!	#NULL!	#NULL!	#NULL!	#NULL!	#NULL!	#NULL!	#NULL!	#NULL!		1	1	1	1	#NULL!	5	2	5
#NULL!	2	Humiliation and autobiographic memories with physical threat	32.5167	1	1	#NULL!	34	16	1	1	0	2	caucasian	1	0	I felt belittled when I was unable to qualify for a car loan. It made me feel like my finances were not adequate. I felt that I should be able to afford a car. I felt that other people could afford a car loan. It made me feel less than other people in my age range. I thought that I was not close to my peers in terms of social status. I thought that i needed to try harder to get things. It made me…	34	6	7	5	8	8	7	6.83333	4	4	2	4	3	3	3.33333	#NULL!	#NULL!	#NULL!	#NULL!	#NULL!	#NULL!	#NULL!	#NULL!	#NULL!		6	6	1	6	#NULL!	13	9	18
#NULL!	2	Humiliation and autobiographic memories with physical threat	17.5167	1	1	#NULL!	30	17	1	1	0	2	USA	2	0	I was answering a horribly underpaid survey that offered little to no dignity to it's workers. It expected those who took it to fill out many complex or difficult to answer questions for well below minimum wage. Their actions were nothing short of despicable. I took great pride in awarding those responsible a very poor review.	30	3	3	0	0	0	2	1.33333	0	0	10	0	2	0	2	#NULL!	#NULL!	#NULL!	#NULL!	#NULL!	#NULL!	#NULL!	#NULL!	#NULL!		1	1	1	1	#NULL!	7	2	8
#NULL!	2	Humiliation and autobiographic memories with physical threat	37.5167	1	1	#NULL!	52	16	3	2	2	2	USA	1	0	I felt be little at my first job, it happened that i was asked to be under a senior colleague to put me and introduce me to some software in the company. Being my first work, i was somehow anxious and a little bit scared. The guy introduced me somehow to the technique but not properly so as a result of that i couldn't grab everything i needed, i however persuaded him to be a bit patient with me b…	24	9	9	10	8	9	3	8	0	0	0	0	0	0	0	#NULL!	#NULL!	#NULL!	#NULL!	#NULL!	#NULL!	#NULL!	#NULL!	#NULL!		1	1	6	6	#NULL!	5	2	5
#NULL!	2	Humiliation and autobiographic memories with physical threat	18.0667	1	1	#NULL!	31	20	3	2	1	2	American	1	0	there was a time i gave a gift to my friend William,instead of showing appreciation he insulted me that my gift wasn't expensive and compared my gift with what others gave to him and he did this right in front of my other friends.	30	9	10	8	9	9	9	9	8	9	9	10	9	5	8.33333	#NULL!	#NULL!	#NULL!	#NULL!	#NULL!	#NULL!	#NULL!	#NULL!	#NULL!		6	6	1	1	#NULL!	10	5	15
#NULL!	2	Humiliation and autobiographic memories with physical threat	45.7	1	1	#NULL!	30	18	3	2	2	2	American	1	0	at work we were giving a group task. during the time of this task, none of my colleagues were willing to cooperate and this got me worried for a while.time was sliding and the deadline to present our work was fast approaching. a member of my group suggested that anyone can do the task for the group. so i decided to do all the work. on the day of presentation, we agreed someone else does the prese…	30	9	10	10	10	7	3	8.16667	7	4	10	10	8	3	7	#NULL!	#NULL!	#NULL!	#NULL!	#NULL!	#NULL!	#NULL!	#NULL!	#NULL!		4	3	1	1	#NULL!	17	7	17
#NULL!	2	Humiliation and autobiographic memories with physical threat	63.2667	1	1	#NULL!	40	12	3	1	0	2	American	1	0	I could recall a at my work place place, I was suppose to go out with the marketing team but a top manager told me to stay and attend to a client which was on his way to our office. The head of my department was not aware, when she came back to the office, she just started yelling at me without asking me anything. I felt really embarrassed that day	36	10	5	8	7	5	0	5.83333	0	0	0	0	0	0	0	#NULL!	#NULL!	#NULL!	#NULL!	#NULL!	#NULL!	#NULL!	#NULL!	#NULL!		1	1	1	1	#NULL!	5	2	5
#NULL!	2	Humiliation and autobiographic memories with physical threat	75.0833	1	1	#NULL!	28	13	1	1	0	2	American	1	0	I would say when I was laid off from my first job. I had been working there for almost six years, and I decided to request some benefits, like health insurance, etc. I had been working full tie hours for years at this point, and was still classified as part time. As soon as I confronted my manager about benefits they fired me for not having a doctors note for a tardy from my first year working th…	21	5	3	2	2	2	2	2.66667	2	1	1	1	1	1	1.16667	#NULL!	#NULL!	#NULL!	#NULL!	#NULL!	#NULL!	#NULL!	#NULL!	#NULL!		6	6	6	1	#NULL!	11	4	10
#NULL!	2	Humiliation and autobiographic memories with physical threat	43.2333	1	1	#NULL!	31	16	3	2	1	1	USA	2	0	Few months ago, we had a project to complete at work for a client. I was the team leader for the project. We were a four member team. It was a project for a very reputable client that only settles for the best. I did all i could, as well as other team members. The project was completed but before the project is delivered to the client, the manager would inspect and give his feedback. We had a mee…	28	8	0	8	6	0	0	3.66667	0	0	0	0	0	0	0	#NULL!	#NULL!	#NULL!	#NULL!	#NULL!	#NULL!	#NULL!	#NULL!	#NULL!		1	1	1	1	#NULL!	5	2	5
#NULL!	2	Humiliation and autobiographic memories with physical threat	61.4667	1	1	#NULL!	25	16	3	2	1	2	USA	2	0	Few years ago i was living together with my friends in the school hostel back then in the college .there reported a case, that one of my mates phone was stolen from our own room ,in which i was the only left in the room sleeping .i was so embarrassed when they accused me of stealing the phone . i got nothing to do because i was the only left in the room.i feel bad .	20	5	4	7	9	5	4	5.66667	4	2	3	3	2	2	2.66667	#NULL!	#NULL!	#NULL!	#NULL!	#NULL!	#NULL!	#NULL!	#NULL!	#NULL!		6	6	6	6	#NULL!	6	7	10
#NULL!	2	Humiliation and autobiographic memories with physical threat	69.5167	1	1	#NULL!	33	16	3	2	1	2	American	1	0	Yes, Five years before i was started a small business shop. My all family members and neighbors are participated and gave a wishes more. In the business i was reacted, Stop Making Excuses. While it may be appealing to make excuses about why things aren't going right, try your best not to. / Let Go Of The Past. / Be Honest. / Do What Is Best For You. / Accept The Situation.	28	3	1	1	1	1	1	1.33333	2	1	1	1	2	1	1.33333	#NULL!	#NULL!	#NULL!	#NULL!	#NULL!	#NULL!	#NULL!	#NULL!	#NULL!		6	6	1	1	#NULL!	10	6	16
#NULL!	2	Humiliation and autobiographic memories with physical threat	33.8	1	1	#NULL!	43	14	1	1	0	2	American	1	0	I went to an art museum while traveling with my parents. I use a power wheelchair to get around in. While I was at the museum, there was a security guard who kept looking at me. He was an elderly man, I don't know why he kept staring at me. I wondered if he thought I was going to try to steal, or damage something. Or, I wondered if he was just curious about the way I looked. I felt very uncomfort…	19	10	6	10	6	10	0	7	10	0	10	10	10	0	6.66667	#NULL!	#NULL!	#NULL!	#NULL!	#NULL!	#NULL!	#NULL!	#NULL!	#NULL!		3	6	1	6	#NULL!	9	8	13
#NULL!	2	Humiliation and autobiographic memories with physical threat	18.4667	1	1	#NULL!	26	15	3	2	1	2	USA	1	0	I got drunk at a party and threw up in front of everybody. Afterwards I passed out on the floor. People drew on me while I was passed out. It was very embarrassing. My girlfriend was also there and witnessed it happen. Certainly that did not make me look good in regard to the potential way she thought about me.	24	10	10	0	0	0	0	3.33333	5	5	0	0	0	0	1.66667	#NULL!	#NULL!	#NULL!	#NULL!	#NULL!	#NULL!	#NULL!	#NULL!	#NULL!		1	1	1	1	#NULL!	5	2	5
#NULL!	2	Humiliation and autobiographic memories with physical threat	26.6833	1	1	#NULL!	28	15	1	1	0	2	American	5	White-AA	When I was captain of my lacrosse team a coach singled me out for all of the team's problems I alone Had to practice while the entire team sat and watched. There was a lesson in this but I remember feeling extremely small and expendable. I was extremely disgruntled as I was the leading scorer and assist leader and always practiced the drills flawlessly. / / I would like to note that I asked to si…	17	8	8	6	1	6	7	6	1	0	1	3	1	0	1	#NULL!	#NULL!	#NULL!	#NULL!	#NULL!	#NULL!	#NULL!	#NULL!	#NULL!		6	1	6	1	#NULL!	10	4	5
#NULL!	2	Humiliation and autobiographic memories with physical threat	10.6833	1	1	#NULL!	36	16	2	1	0	2	usa	1	0	I was trying to finish a hard math question in 5th grade. after the teacher called me up. I sat there and worked through the problem. It was well known that i was not very good at math but I had been studying and trying hard. i worked through it piece by piece. i heard the students laughing. I felt bad and got very nervous. I heard more laughter because the answer was not that hard, so they laugh…	12	9	8	8	7	8	8	8	8	8	7	9	9	9	8.33333	#NULL!	#NULL!	#NULL!	#NULL!	#NULL!	#NULL!	#NULL!	#NULL!	#NULL!		6	6	1	1	#NULL!	22	5	11
#NULL!	2	Humiliation and autobiographic memories with physical threat	19.4833	1	1	#NULL!	25	9	1	1	0	2	American	1	0	It was the day my brother beat me in a video game. I had always been the champion at it but i've had to study for my finals and he had been practicing for months. He took the crown and it wasn't easy getting it back.	22	6	6	5	2	1	0	3.33333	1	1	0	0	0	0	0.333333	#NULL!	#NULL!	#NULL!	#NULL!	#NULL!	#NULL!	#NULL!	#NULL!	#NULL!		1	6	1	1	#NULL!	14	7	18
#NULL!	2	Humiliation and autobiographic memories with physical threat	32.4167	1	1	#NULL!	61	12	3	1	0	2	United States of America	1	0	when i was in the office, i was made a small mistake the manager was totally upset for my action, that time i was very ashamed, and my dignity was compromised by the others. And i feel very guilty for my action.	35	6	8	7	8	6	9	7.33333	7	9	7	8	7	8	7.66667	#NULL!	#NULL!	#NULL!	#NULL!	#NULL!	#NULL!	#NULL!	#NULL!	#NULL!		5	4	6	6	#NULL!	21	7	21
#NULL!	2	Humiliation and autobiographic memories with physical threat	25.7667	1	1	#NULL!	64	14	3	2	1	2	U.S.	1	0	When I was in the 6th grade I was on the Allstar softball team during Field Day. Blue Team against The Red Team or something like that. During the game I made a lot of errors. I actually had really bad performance pressure after I made the first error...and just kept screwing up. I lost the game for my team. So...afterwards most of my friends and even kids I didn't know were made at me and making…	11	10	10	7	8	8	8	8.5	0	0	0	0	0	0	0	#NULL!	#NULL!	#NULL!	#NULL!	#NULL!	#NULL!	#NULL!	#NULL!	#NULL!		1	1	1	6	#NULL!	6	2	7
#NULL!	2	Humiliation and autobiographic memories with physical threat	31.9667	1	1	#NULL!	65	16	3	1	0	3	united states	1	0	I am the supervisor of the working company one day the main account file was missed i was very anger to the file missing i scold every employees what hell you picking here like that but mistook was me i was missed the file to my home i apologize to the workers very sad moment	50	7	6	6	7	8	7	6.83333	5	7	6	7	6	7	6.33333	#NULL!	#NULL!	#NULL!	#NULL!	#NULL!	#NULL!	#NULL!	#NULL!	#NULL!		3	3	1	1	#NULL!	14	6	14
#NULL!	2	Humiliation and autobiographic memories with physical threat	30.2	1	1	#NULL!	49	13	3	2	2	2	American	1	0	When I was in elementary school, I was a very happy and outgoing kid and had lots of friends. But when I started secondary school, some older kids started to bully and tease me. All my friends from elementary school left me because they didn’t want to be seen with me. At my school, everything was all about money and clothes. I had huge glasses and I was really ugly and everyone laughed at me. The…	12	10	10	10	10	10	10	10	10	10	10	10	10	10	10	#NULL!	#NULL!	#NULL!	#NULL!	#NULL!	#NULL!	#NULL!	#NULL!	#NULL!		1	1	1	1	#NULL!	5	2	5
#NULL!	2	Humiliation and autobiographic memories with physical threat	57.7167	1	1	#NULL!	44	16	1	1	0	2	American	1	0	It happened at a time where I had just started working as a project manager. We were assigned a tough project with a tight deadline. Things didn't go well from the start. At one point a senior Project Manager chewed me out in front of the team I was leading. It was a very humiliating experience at the time. I didn't think it was fair or appropriate to be called out in front of people I was suppos…	33	8	7	7	3	5	3	5.5	4	3	1	0	1	1	1.66667	#NULL!	#NULL!	#NULL!	#NULL!	#NULL!	#NULL!	#NULL!	#NULL!	#NULL!		6	1	6	6	#NULL!	5	2	5
#NULL!	2	Humiliation and autobiographic memories with physical threat	68.2167	1	1	#NULL!	33	15	3	1	0	2	American	2	0	I was eighteen years old at the time and still living with my stepfather and mother. I have always had a very negative and difficult relationship with my stepfather. He has always been very verbally abusive. / / At that time he took it upon himself to teach me how to drive. I thought this would be a positive experience but I was rudely mistaken. I quickly learned that he would use this as an oppo…	18	10	3	10	10	10	3	7.66667	6	0	7	7	8	0	4.66667	#NULL!	#NULL!	#NULL!	#NULL!	#NULL!	#NULL!	#NULL!	#NULL!	#NULL!		6	6	1	6	#NULL!	14	8	7
#NULL!	2	Humiliation and autobiographic memories with physical threat	73	1	1	#NULL!	66	17	3	2	2	2	USA	1	0	Such a situation where I felt belittled happened about 15 years ago while working at a large company with a chemical profile. It was the end of the year before the winter holidays when qualifications and material incentives were given to the employees. Although I had very good references and exceptional results at work, I did not receive any kind of bonus for my activity that year. This happened …	50	1	1	2	2	2	0	1.33333	1	1	2	1	1	0	1	#NULL!	#NULL!	#NULL!	#NULL!	#NULL!	#NULL!	#NULL!	#NULL!	#NULL!		1	1	1	6	#NULL!	8	9	7
#NULL!	2	Humiliation and autobiographic memories with physical threat	56.35	1	1	#NULL!	27	14	3	1	0	3	American	1	0	Not too long ago I felt belittled while working with a new crew I hadn't known before. I was berated and made to feel little just because I was new to the work center. Being straight out of school, I didn't know what to expect and just went along with it for a while. After time this really brought me down and really started to affect my emotions outside of work, which was not a good sign. I broug…	23	8	1	3	7	7	1	4.5	3	2	4	3	1	6	3.16667	#NULL!	#NULL!	#NULL!	#NULL!	#NULL!	#NULL!	#NULL!	#NULL!	#NULL!		6	6	6	6	#NULL!	5	2	5
#NULL!	2	Humiliation and autobiographic memories with physical threat	15.85	1	1	#NULL!	25	16	2	1	0	2	American	5	Black and White	A time when i felt my dignity was compromised by others was when i working in a group project when i was in middle school. I remember we all worked on our parts of the project in the library in preparation to presenting the material that following week. We would go to the library every day that week for our class so we had ample time to get everything finished. Well, my group really made use of t…	14	1	1	10	1	0	0	2.16667	0	0	9	0	0	0	1.5	#NULL!	#NULL!	#NULL!	#NULL!	#NULL!	#NULL!	#NULL!	#NULL!	#NULL!		1	1	6	1	#NULL!	5	2	6
#NULL!	2	Humiliation and autobiographic memories with physical threat	55.2167	1	1	#NULL!	46	16	3	2	1	2	United States	1	0	My wife and I went out with friends and my wife had worn a new white blouse. We were at the steak house and we were all eating steak. This event is something that I had no way to predict. As I shifted mt fork to cut my steak,it slipped and threw steak sauce on to the front of my wives blouse. I felt really bad and she was mad at me the rest of the evening. This is something that we have often loo…	45	10	9	4	10	9	10	8.66667	4	2	1	1	1	6	2.5	#NULL!	#NULL!	#NULL!	#NULL!	#NULL!	#NULL!	#NULL!	#NULL!	#NULL!		1	1	6	1	#NULL!	5	2	5
#NULL!	2	Humiliation and autobiographic memories with physical threat	38.5333	1	1	#NULL!	29	17	3	1	0	2	american	1	0	I felt like you were hitting the proverbial wall and getting burned. do not belittle or talk badly of your last boss it will come off as being petty. which you had to arrive at a compromise or guide others to a compromise. if you have explain why you made the decision and you handled it with dignity.	28	5	5	5	5	4	5	4.83333	5	5	5	5	3	4	4.5	#NULL!	#NULL!	#NULL!	#NULL!	#NULL!	#NULL!	#NULL!	#NULL!	#NULL!		6	6	6	6	#NULL!	17	6	15
#NULL!	2	Humiliation and autobiographic memories with physical threat	29.7	1	1	#NULL!	64	18	3	1	0	2	American	1	0	During the project presentation at my office just 10 ten years before , i was ignored by the team members due to i had more works in that time , they forgot to reward my self during that presentation , i just get insulted by the Manager due to that ignorance , but he don't know the truth. even he didn't asked about it to me i lost a lot in that presentation a lot /	54	7	9	8	9	9	10	8.66667	8	8	10	4	3	4	6.16667	#NULL!	#NULL!	#NULL!	#NULL!	#NULL!	#NULL!	#NULL!	#NULL!	#NULL!		3	4	1	1	#NULL!	20	9	23
#NULL!	2	Humiliation and autobiographic memories with physical threat	28.95	1	1	#NULL!	38	18	3	2	1	2	USA	1	0	I had been assigned to an critical new project for our company by my senior management, mainly due to my experience and expertise within a specific area of the project. As we kicked off the project with our new client, it had become clear to me that they did not have a strong understanding of my area of the work and were often confused by input. I mentioned this to my management a couple of times…	35	9	2	7	0	8	3	4.83333	2	0	7	0	0	0	1.5	#NULL!	#NULL!	#NULL!	#NULL!	#NULL!	#NULL!	#NULL!	#NULL!	#NULL!		1	1	1	1	#NULL!	5	2	5
#NULL!	2	Humiliation and autobiographic memories with physical threat	43.6833	1	1	#NULL!	58	12	1	1	0	1	USA	1	0	In my 30's I was having issues with erectile dysfunction. I went to a doctor in the practive I usually go to but had never met her before. I should preface that this was before HIPPA laws, even though doctor patient confidentiality was supposed to be a standard. Anyway, I saw her and got some viagra to try. I wasn't aware of it at the time, but I worked with her brother. Evidently she told him wh…	36	10	10	10	5	10	4	8.16667	3	0	7	0	0	0	1.66667	#NULL!	#NULL!	#NULL!	#NULL!	#NULL!	#NULL!	#NULL!	#NULL!	#NULL!		1	1	1	6	#NULL!	5	2	8
#NULL!	2	Humiliation and autobiographic memories with physical threat	164.5	1	1	#NULL!	34	14	1	1	0	3	American	2	0	My current employer has a bad habit of talking down to people when he gets upset. One time an order got messed up and he came into the store furious. Be gan talking to me infront of a bunch of customers about how bad of a job I was doing and I needed to "do better or else" I was very embarrased and taken aback because it wasnt even my fault as I dont do the orders but because Ive been taking on m…	31	10	3	5	0	8	1	4.5	5	2	8	0	0	0	2.5	#NULL!	#NULL!	#NULL!	#NULL!	#NULL!	#NULL!	#NULL!	#NULL!	#NULL!		1	1	1	1	#NULL!	5	2	5
#NULL!	2	Humiliation and autobiographic memories with physical threat	21.3167	1	1	#NULL!	27	14	2	1	0	1	american	1	0	I had been belittled at work before. It was so disheartening to be treated like this. It was a normal day when it first happened. All I did was ask a simple question, I have been here for a month, but at the same time they thought it was something I should know and made fun of me for not knowing. I tried my best not to get upset but I couldnt help it. I just felt like a lower human compared to th…	21	9	5	8	3	5	9	6.5	10	10	9	5	9	9	8.66667	#NULL!	#NULL!	#NULL!	#NULL!	#NULL!	#NULL!	#NULL!	#NULL!	#NULL!		3	3	1	1	#NULL!	15	8	16
#NULL!	2	Humiliation and autobiographic memories with physical threat	269.567	1	1	#NULL!	25	14	1	1	0	2	American	5	Indian	I applied to a job on Indeed. The employer asked me to come in for an interview on a Saturday. It was raining outside, but I decided to go anyway. I ended up doing the interview in a room closet. I could tell that they weren't interested in hiring me. They said that they would offer me minimum wage. The job listing did not state that it would be the minimum wage. I left the place knowing I wouldn…	23	8	10	7	10	7	10	8.66667	7	7	8	7	3	9	6.83333	#NULL!	#NULL!	#NULL!	#NULL!	#NULL!	#NULL!	#NULL!	#NULL!	#NULL!		6	1	1	6	#NULL!	7	6	8
#NULL!	2	Humiliation and autobiographic memories with physical threat	272.833	1	1	#NULL!	40	18	3	2	3	2	American	1	0	When I had my identity stolen, the cop that took my report treated me like an idiot. He was very demeaning, and kept making inferences that I was wasting his time. I just ended up making an excuse and coming back when that cop was not there. I did not appreciate the way I was being treated. I wanted to report the cop, but did not know who he was.	37	0	0	5	0	4	0	1.5	0	0	7	0	0	0	1.16667	#NULL!	#NULL!	#NULL!	#NULL!	#NULL!	#NULL!	#NULL!	#NULL!	#NULL!		1	1	1	1	#NULL!	5	2	5
#NULL!	2	Humiliation and autobiographic memories with physical threat	54.3167	1	1	#NULL!	59	19	1	1	0	2	American	1	0	When I was younger, I used to play softball several nights every week in the summer, on both men's teams and coed teams. One night, I got into a heated argument with a younger woman on my own team. She lost her temper, and punched me in the face, which later resulted in a black eye. I would never punch a woman, so I just pushed her away after she hit me. We were playing on a company softball team…	44	9	5	10	3	9	1	6.16667	8	4	9	4	8	2	5.83333	#NULL!	#NULL!	#NULL!	#NULL!	#NULL!	#NULL!	#NULL!	#NULL!	#NULL!		6	1	1	6	#NULL!	5	3	8
#NULL!	2	Humiliation and autobiographic memories with physical threat	12.5333	1	1	#NULL!	26	16	3	1	0	1	usa	1	0	When my boss belitted me in front of my other coworkers. He made fun of me and made me feel terrible. I hated him for this for the longest time and didnt want to go to work anymore after this. I wish he never did that to me	24	8	6	4	5	5	5	5.5	4	6	6	5	5	7	5.5	#NULL!	#NULL!	#NULL!	#NULL!	#NULL!	#NULL!	#NULL!	#NULL!	#NULL!		1	6	1	1	#NULL!	13	5	10
#NULL!	2	Humiliation and autobiographic memories b spin first	21.1833	1	1	#NULL!	26	16	2	1	0	2	American	3	0	I went to go speak to a police officer about an item being sent to me empty from ebay, the officer didn't take my report seriously and was extremely rude. You could tell that he didn't think that I was telling the truth or that my loss of money was important. I felt like I was worthless and belittled by him. It was a bad situation and I still am quite upset about it.	26	6	0	4	0	2	0	2	6	2	4	0	2	0	2.33333	9	0	0	0	5	4	2	7	4	43497	6	1	1	1	20	7	2	6
1	1	Hum intervention July 2020 pilot	52.45	1	1	2	32	16	1	1	0	4	native american	4	0	I loved one girl named Angela. I loved her very much. But finally cheated. I remembered the story. I started seeing someone who I'd been crushing on for a while. Before we hooked up. I know he had been seeing another girl, so I was a little suspicious. But he told me that they had broken it off and that he wasn't with her anymore. After the summer, he moved down to Austin for work. We definitely …	21							#NULL!							#NULL!	#NULL!	#NULL!	#NULL!	#NULL!	#NULL!	#NULL!	#NULL!	#NULL!	#NULL!		6	6	6	6	#NULL!	17	7	17
1	1	Hum intervention July 2020 pilot	549.417	1	1	2	52	16	3	2	2	2	American	1	0	I will consider a situation that happened a few years ago at work. A client came to our office to purchase a flight ticket, I was fortunate to handle the deal. I explained the rules guiding the ticket to the client and also told her that the ticket is not refundable. She paid for the flight ticket and I issued the flight ticket for her. After a few days, she came back to ask for a change of itine…	40							#NULL!							#NULL!	#NULL!	#NULL!	#NULL!	#NULL!	#NULL!	#NULL!	#NULL!	#NULL!	#NULL!		1	1	1	1	#NULL!	5	2	5
1	1	Hum intervention July 2020 pilot	23.2833	1	1	2	47	25	4	0	0	1	usa	1	0	For on-campus events, please contact the Office of the President/Provost. Central Garage, Presidential parking ... History of the event. Provide a brief summary that will offer context for the president/provost. This event began in 2009 with an ... /	3.05							#NULL!							#NULL!	#NULL!	#NULL!	#NULL!	#NULL!	#NULL!	#NULL!	#NULL!	#NULL!	#NULL!		3	4	1	1	#NULL!	15	8	19
1	1	Hum intervention July 2020 pilot	17.9	1	1	2	48	25	3	1	0	3	USA	1	0	A brief is a formal document a lawyer uses both to convince a court that the client's argument is sound and to persuade a court to adopt that position. ... The brief writer must attempt to make the client's position seem as strong as possible, emphasizing favorable arguments and minimizing the force of opposing arguments. /	3.5							#NULL!							#NULL!	#NULL!	#NULL!	#NULL!	#NULL!	#NULL!	#NULL!	#NULL!	#NULL!	#NULL!		4	4	1	6	#NULL!	19	6	18
1	1	Hum intervention July 2020 pilot	26.8167	1	1	2	33	16	3	1	0	2	USA	2	0	Dignity is the right of a person to be valued and respected for their own sake, and to be treated ethically	22							#NULL!							#NULL!	#NULL!	#NULL!	#NULL!	#NULL!	#NULL!	#NULL!	#NULL!	#NULL!	#NULL!		4	5	1	6	#NULL!	21	7	21
1	1	Hum intervention July 2020 pilot	104.467	1	1	2	67	16	3	2	2	2	United States	1	0	During the time I worked for a large paint and varnish company, I was wrongly accused of using the wrong recipe to prepare a certain color and because of this the company suffered the loss of an important customer. After a few days, however, I managed to prove with strong arguments that the error occurred not because of me, but because one of the raw materials used was of poor quality. / The apol…	54							#NULL!							#NULL!	#NULL!	#NULL!	#NULL!	#NULL!	#NULL!	#NULL!	#NULL!	#NULL!	#NULL!		6	1	1	6	#NULL!	10	8	5
1	1	Hum intervention July 2020 pilot	32.05	1	1	2	34	16	3	2	2	1	USA	1	0	At my previous place of employment I was spoken down to often by a fellow employee who thought that she knew how to do my job better than I did. She would constantly talk down to me and try to poke holes in my ideas that I would bring up in meetings.	30							#NULL!							#NULL!	#NULL!	#NULL!	#NULL!	#NULL!	#NULL!	#NULL!	#NULL!	#NULL!	#NULL!		1	1	1	1	#NULL!	5	2	5
1	1	Hum intervention July 2020 pilot	42.7	1	1	2	23	12	2	1	0	2	American	1	0	When I was working as a laser tag marshall, I was told not to let customers out with their vest on. So when a kid got hurt, I had to ensure that their vest was off, even as the mother screamed at me.	21							#NULL!							#NULL!	#NULL!	#NULL!	#NULL!	#NULL!	#NULL!	#NULL!	#NULL!	#NULL!	#NULL!		1	1	1	6	#NULL!	5	2	5
1	1	Hum intervention July 2020 pilot	28.8333	1	1	2	48	22	1	1	0	2	us	5	blm	i was skipped from first grade to third grade yet my third grade teacher constantly accused me of cheating getting help etc. mrs snyder, i still hate that bitch	7							#NULL!							#NULL!	#NULL!	#NULL!	#NULL!	#NULL!	#NULL!	#NULL!	#NULL!	#NULL!	#NULL!		1	1	1	1	#NULL!	5	2	5
1	1	Hum intervention July 2020 pilot	28.8667	1	1	2	40	14	2	1	0	2	United States	1	0	I was told I was not an adequate lover. I felt absolutely mortified, as I pride myself on being so. I felt completely belittled and my dignity was eroded.	38							#NULL!							#NULL!	#NULL!	#NULL!	#NULL!	#NULL!	#NULL!	#NULL!	#NULL!	#NULL!	#NULL!		6	1	1	1	#NULL!	7	4	8
1	1	Hum intervention July 2020 pilot	85.8667	1	1	2	28	12	4	1	0	2	American	1	0	During my separation and divorce with my ex wife. She went behind my back and permanently altered my income.	27							#NULL!							#NULL!	#NULL!	#NULL!	#NULL!	#NULL!	#NULL!	#NULL!	#NULL!	#NULL!	#NULL!		1	1	1	1	#NULL!	5	2	5
1	1	Hum intervention July 2020 pilot	70.2167	1	1	2	69	18	3	1	0	2	American Caucasian	1	0	I was married and on Christmas evening, we came home. When I walked into the bedroom, my wife told me she had taken half our money out of the bank and was divorcing me. Soon afterwards, I found out that she had a boyfriend on the side. I took everything that I owned out of the house that night and moved back home. She divorced me 6 months later.	26							#NULL!							#NULL!	#NULL!	#NULL!	#NULL!	#NULL!	#NULL!	#NULL!	#NULL!	#NULL!	#NULL!		1	1	1	1	#NULL!	5	2	8
1	1	Hum intervention July 2020 pilot	49.7167	1	1	2	39	15	3	2	2	2	American	2	0	Friend's bachelor party, I compromised my dignity by falling out of the damn cute looking girl in the event i met. She is the reason for the remberence of the event always.	28							#NULL!							#NULL!	#NULL!	#NULL!	#NULL!	#NULL!	#NULL!	#NULL!	#NULL!	#NULL!	#NULL!		3	3	6	6	#NULL!	23	7	21
1	1	Hum intervention July 2020 pilot	87.3667	1	1	2	36	14	1	1	0	2	USA	1	0	I was belittled over my psychiatric medications. I had seen my psychiatrist a few years back. I had mentioned to them that my meds were not working effectively. They advised me that I would be able to take my night time dose of seroquel in the am, as it would help me more then. A simple request, and a simple change I thought. Well to my dismay when I had gone to the pharmacy to get my new dose I …	34							#NULL!							#NULL!	#NULL!	#NULL!	#NULL!	#NULL!	#NULL!	#NULL!	#NULL!	#NULL!	#NULL!		6	1	1	6	#NULL!	7	4	10
1	1	Hum intervention July 2020 pilot	49.4167	1	1	2	34	12	4	1	0	2	USA	1	0	in 2016 a friend of mine told me something which he had known for awhile - that my wife had been cheating on me for years. Apparently, everyone in our circle of friends and well as her co-workers and mine had known this for years. I was so incredibly embarrassed that I had not even had a clue. The absolute worst and belittling part for me is that I had been encouraging her to go over to this part…	31							#NULL!							#NULL!	#NULL!	#NULL!	#NULL!	#NULL!	#NULL!	#NULL!	#NULL!	#NULL!	#NULL!		3	6	1	6	#NULL!	11	8	18
1	1	Hum intervention July 2020 pilot	13.25	1	1	2	36	14	1	1	0	2	American	1	0	my landlord was being cruel and broke my heart treating me like I was a dog and like I didn't mean anything to anyone	36							#NULL!							#NULL!	#NULL!	#NULL!	#NULL!	#NULL!	#NULL!	#NULL!	#NULL!	#NULL!	#NULL!		3	3	6	6	#NULL!	16	7	17
1	1	Hum intervention July 2020 pilot	72.65	1	1	2	46	14	3	2	1	2	United States	1	0	I was in a restaurant with my co-workers when I tripped and fell. It was a situation where I had my food already and was seated. When a co-worker of mine asked me to come sit with her I stumbled with my food on the way to her table. The worst part was when I spilled my food on her leg before I was able to do anything to stop it. She was someone who I was really fond of and I was eager to develop …	41							#NULL!							#NULL!	#NULL!	#NULL!	#NULL!	#NULL!	#NULL!	#NULL!	#NULL!	#NULL!	#NULL!		6	6	1	6	#NULL!	8	4	5
1	1	Hum intervention July 2020 pilot	39.8	1	1	1	32	16	3	2	2	1	USA	2	0	Touchy situation.A state of being nervous anxious or irritated.complicated situation Noun.“My greatest fear is getting sidetracked when it comes to meeting my career goals. I am a driven person, but I know how easy it is to get distracted. I strive for success and worry about letting things get in the way of reaching my full potential.” “I've always feared losing one of my parents.First ask yours…	27							#NULL!							#NULL!	#NULL!	#NULL!	#NULL!	#NULL!	#NULL!	#NULL!	#NULL!	#NULL!	#NULL!		4	4	1	1	#NULL!	19	7	18
1	1	Hum intervention July 2020 pilot	17.7833	1	1	1	30	15	3	1	0	1	American	2	0	selected workers for my manager that is very belittled for me	30							#NULL!							#NULL!	#NULL!	#NULL!	#NULL!	#NULL!	#NULL!	#NULL!	#NULL!	#NULL!	#NULL!		4	5	1	6	#NULL!	23	9	22
1	1	Hum intervention July 2020 pilot	45.6	1	1	1	27	4	3	2	1	3	United State of America	3	0	The definition of “belittle” can be easily surmised from the two words that it is made up of, “be” and “little.” Said another way, belittling is language or behavior that literally makes someone feel small, unimportant, inferior or minimized. / Verbal communication. / Written communication. / Team leadership. / Interpreting analytics. / Delegating tasks. / Providing constructive criticism. / Spec…	23							#NULL!							#NULL!	#NULL!	#NULL!	#NULL!	#NULL!	#NULL!	#NULL!	#NULL!	#NULL!	#NULL!		4	4	6	6	#NULL!	23	9	22
1	1	Hum intervention July 2020 pilot	42.7167	1	1	1	31	18	3	1	0	2	american	1	0	in six months ago, in my official work place i had missing file complaint by another coworker, i was compromise my dignity at that situation.	30							#NULL!							#NULL!	#NULL!	#NULL!	#NULL!	#NULL!	#NULL!	#NULL!	#NULL!	#NULL!	#NULL!		3	4	6	6	#NULL!	16	6	16
1	1	Hum intervention July 2020 pilot	26.5833	1	1	1	30	16	3	0	0	2	USA	1	0	A simple desire to have sex can motivate some people to cheat. Other factors, including opportunity or unmet sexual needs, may also play a part in infidelity that's motivated by desire. But someone who wants to have sex might also look for opportunities to do so without any other motivators.“Each time they experience a trigger, the pain is there again as if the affair just occurred. They have man…	24							#NULL!							#NULL!	#NULL!	#NULL!	#NULL!	#NULL!	#NULL!	#NULL!	#NULL!	#NULL!	#NULL!		4	4	6	6	#NULL!	22	10	24
1	1	Hum intervention July 2020 pilot	38.25	1	1	1	32	6	3	1	0	2	U. s. a	2	0	Choose an ideal date and time to announce your event. ... / Create a Brown Paper Tickets event page. ... / Create your flyer image, Facebook Banner image and IG Square image. ... / Draft your announcement post for social media. ... / Make sure everyone on your team is ready to announce. ... / Create Facebook event page.	32							#NULL!							#NULL!	#NULL!	#NULL!	#NULL!	#NULL!	#NULL!	#NULL!	#NULL!	#NULL!	#NULL!		5	5	6	6	#NULL!	22	9	23
1	1	Hum intervention July 2020 pilot	73.45	1	1	1	32	16	1	1	0	2	American	1	0	When I was a kid, I was bullied frequently by another kid on the bus. The bully would block me in the bus aisle and prevent me from reaching my seat and do things to humiliate me in front of the other kids by doing things like try to twist my nipple or stroke my hair. Just for reference, we're both guys.	15							#NULL!							#NULL!	#NULL!	#NULL!	#NULL!	#NULL!	#NULL!	#NULL!	#NULL!	#NULL!	#NULL!		1	1	1	6	#NULL!	6	2	6
1	1	Hum intervention July 2020 pilot	52.4667	1	1	1	29	16	3	2	1	1	USA	2	0	fork lift incident also job loss my might be questioning your identity, grieving all that you've lost, or feeling anxious about what the future holds. Depending on the circumstances of your unemployment, you may feel betrayed by your employer, powerless over the direction of your life, or blame yourself for some perceived shortcoming or mistake. Job loss often ranks among the highest in stress on…	28							#NULL!							#NULL!	#NULL!	#NULL!	#NULL!	#NULL!	#NULL!	#NULL!	#NULL!	#NULL!	#NULL!		3	4	1	6	#NULL!	22	7	19
1	1	Hum intervention July 2020 pilot	34.3333	1	1	1	42	16	3	2	1	2	us american	1	0	when i was applying for a job and the guy said that i was not good enough, it was 5 years ago	37							#NULL!							#NULL!	#NULL!	#NULL!	#NULL!	#NULL!	#NULL!	#NULL!	#NULL!	#NULL!	#NULL!		1	1	6	6	#NULL!	5	2	5
1	1	Hum intervention July 2020 pilot	17.0333	1	1	1	36	16	1	1	0	2	USA	1	0	I felt belittled when I was homeless. I had to work very hard to get better. It was a difficult time. I was not looked on very well by others.	32							#NULL!							#NULL!	#NULL!	#NULL!	#NULL!	#NULL!	#NULL!	#NULL!	#NULL!	#NULL!	#NULL!		4	3	6	6	#NULL!	12	7	17
1	1	Hum intervention July 2020 pilot	54.1167	1	1	1	31	16	3	2	1	2	American	3	0	Accident happening last month , i simply sit in the park for relax some cycling person lost his control and hit me there is not got injury both	31							#NULL!							#NULL!	#NULL!	#NULL!	#NULL!	#NULL!	#NULL!	#NULL!	#NULL!	#NULL!	#NULL!		3	3	1	6	#NULL!	14	6	16
1	1	Hum intervention July 2020 pilot	39.2333	1	1	1	40	18	3	1	0	2	USA	2	0	A brief is a formal document a lawyer uses both to convince a court that the client's argument is sound and to persuade a court to adopt that position. ... The brief writer must attempt to make the client's position seem as strong as possible, emphasizing favorable arguments and minimizing the force of opposing arguments.	32							#NULL!							#NULL!	#NULL!	#NULL!	#NULL!	#NULL!	#NULL!	#NULL!	#NULL!	#NULL!	#NULL!		4	4	1	6	#NULL!	20	9	20
1	1	Hum intervention July 2020 pilot	44.25	1	1	1	24	20	2	1	0	3	us	2	0	The people of your culture cling with fanatical tenacity to the specialness of man. They want desperately to perceive a vast gulf between man and the rest of creation. This mythology of human superiority justifies their doing whatever they please with the world, just the way Hitler's mythology of Aryan superiority justified his doing whatever he pleased with Europe. But in the end this mythology …	21							#NULL!							#NULL!	#NULL!	#NULL!	#NULL!	#NULL!	#NULL!	#NULL!	#NULL!	#NULL!	#NULL!		4	5	1	6	#NULL!	21	9	20
1	1	Hum intervention July 2020 pilot	56.6167	1	1	1	34	15	3	1	0	1	usa	2	0	You can do the work and deliver exceptional results. You will fit in beautifully and be a great addition to the team. You possess a combination of skills and experience that make you stand out from the crowd. Hiring you will make him look smart and make his life easier.Definition of belittle. transitive verb. 1 : to speak slightingly of : disparage belittles her efforts. 2 : to cause (a person or…	34							#NULL!							#NULL!	#NULL!	#NULL!	#NULL!	#NULL!	#NULL!	#NULL!	#NULL!	#NULL!	#NULL!		4	5	1	6	#NULL!	21	9	22
1	1	Hum intervention July 2020 pilot	41.6	1	1	1	39	14	1	1	0	1	American	1	0	I had a friend try to convince me that I wasn't good enough or well off enough to date someone. He also told me that I wasn't cute enough to go out with him. I felt so small and useless.	34							#NULL!							#NULL!	#NULL!	#NULL!	#NULL!	#NULL!	#NULL!	#NULL!	#NULL!	#NULL!	#NULL!		1	1	1	6	#NULL!	5	2	5
1	1	Hum intervention July 2020 pilot	57.2667	1	1	1	51	16	3	2	3	2	USA	1	0	My wife's family had a gathering before we were married, her uncle who I had just met was talking to one of her other relatives and did not know I was behind him. He said to the other person I don't know why she has to marry a damn "dago" she might as well marry a ****** (derogatory term for a black person.	24							#NULL!							#NULL!	#NULL!	#NULL!	#NULL!	#NULL!	#NULL!	#NULL!	#NULL!	#NULL!	#NULL!		6	1	6	6	#NULL!	6	4	6
1	1	Hum intervention July 2020 pilot	37.65	1	1	1	30	13	3	1	0	1	USA	2	0	very nice and lovely is the brief account of the event and king the love.	30							#NULL!							#NULL!	#NULL!	#NULL!	#NULL!	#NULL!	#NULL!	#NULL!	#NULL!	#NULL!	#NULL!		5	4	6	6	#NULL!	21	9	21
1	1	Hum intervention July 2020 pilot	40.9333	1	1	1	30	16	1	1	0	2	american	1	0	During the winter holiday season, Lights of the Ozarks turns downtown Fayetteville into a sparkling wonderland. The community gathers to celebrate the holiday with appearances by Santa. Horse-drawn carriage rides are available and holiday music fills the air. The United States of America has many different traditions and ways that people celebrate Christmas, because of its multi-cultural nature. …	18							#NULL!							#NULL!	#NULL!	#NULL!	#NULL!	#NULL!	#NULL!	#NULL!	#NULL!	#NULL!	#NULL!		3	4	1	1	#NULL!	16	6	15
1	1	Hum intervention July 2020 pilot	26.5	1	1	1	30	15	3	1	0	1	USA	2	0	good and like so very use full and the event is a which was my life is well	30							#NULL!							#NULL!	#NULL!	#NULL!	#NULL!	#NULL!	#NULL!	#NULL!	#NULL!	#NULL!	#NULL!		5	4	1	1	#NULL!	21	7	20
1	1	Hum intervention July 2020 pilot	44.8667	1	1	1	30	17	1	1	0	1	american	1	0	When a group of university classmates made fun of me in a bad way, they wanted to treat me badly.	22							#NULL!							#NULL!	#NULL!	#NULL!	#NULL!	#NULL!	#NULL!	#NULL!	#NULL!	#NULL!	#NULL!		6	1	1	6	#NULL!	6	2	7
1	1	Hum intervention July 2020 pilot	14.7167	1	1	1	30	15	1	1	0	2	American	1	0	People celebrate Christmas Day in many ways. It is often combined with customs from pre-Christian winter celebrations. Many people decorate their homes, visit family or friends and exchange gifts. In the days or even weeks before Christmas Day, many people decorate their homes and gardens with lights, Christmas trees and much more. / / It is common to organize a special meal, often consisting of …	15							#NULL!							#NULL!	#NULL!	#NULL!	#NULL!	#NULL!	#NULL!	#NULL!	#NULL!	#NULL!	#NULL!		3	3	6	1	#NULL!	12	5	13
1	1	Hum intervention July 2020 pilot	49.3167	1	1	1	30	16	3	1	0	1	american	4	0	this incident is happen in my school days .it hurt me lot i really panic at that condition in my life so i have some little bit in my life and i over come this	12							#NULL!							#NULL!	#NULL!	#NULL!	#NULL!	#NULL!	#NULL!	#NULL!	#NULL!	#NULL!	#NULL!		4	4	1	6	#NULL!	18	7	19
1	1	Hum intervention July 2020 pilot	37.7	1	1	1	30	15	3	1	0	2	American	2	0	I remember when I did my first job interview, I was excited about the opportunity to showcase my talent and work ethic. Instead, I was nervous, slow to answer questions and not charismatic at all.In many scenarios, you will not have all the information needed. The key is to make the best possible decision based on what you deem to be a sufficient amount of information.	25							#NULL!							#NULL!	#NULL!	#NULL!	#NULL!	#NULL!	#NULL!	#NULL!	#NULL!	#NULL!	#NULL!		4	4	1	6	#NULL!	20	9	22
1	1	Hum intervention July 2020 pilot	39	1	1	1	31	17	1	1	0	2	American	2	0	Back when I first started at Mturk I was belittled by a requester who was absolutely sure I'd done something wrong when there was a flaw in their study to blame.	27							#NULL!							#NULL!	#NULL!	#NULL!	#NULL!	#NULL!	#NULL!	#NULL!	#NULL!	#NULL!	#NULL!		6	1	1	6	#NULL!	10	2	5
1	1	Hum intervention July 2020 pilot	52.3667	1	1	1	55	14	3	1	0	1	American	2	0	once upon a time i am going to party at this time my car is breakdown. i am walking to near party at the place rowbery area somebody theft my purse i will try to chasing this thefts but i missing my purse	50							#NULL!							#NULL!	#NULL!	#NULL!	#NULL!	#NULL!	#NULL!	#NULL!	#NULL!	#NULL!	#NULL!		3	3	1	1	#NULL!	15	7	15
1	1	Hum intervention July 2020 pilot	40.3167	1	1	1	29	13	3	1	0	2	usa	1	0	First prioritize the important activities that impact the business most. Then discuss the issue of having too many initiatives with the boss so that it can be offloaded. Work harder to get the initiatives done.Admit to the mistake without being emotional, but then discuss how you are being proactive in getting it fixed. Lastly, pull the co-worker aside later on to tell them that you'd appreciate …	20							#NULL!							#NULL!	#NULL!	#NULL!	#NULL!	#NULL!	#NULL!	#NULL!	#NULL!	#NULL!	#NULL!		4	4	6	6	#NULL!	14	7	19
1	1	Hum intervention July 2020 pilot	24.4667	1	1	1	29	16	3	2	1	1	USA	2	0	my money cheat also business losses the person poor management of cash flow is the main reason that small businesses fail. It is possible to have a paper profit but still have problems simply because there is insufficient cash flow to pay creditors. Poor cash flow may arise from: Significant increases in stock levels.	28							#NULL!							#NULL!	#NULL!	#NULL!	#NULL!	#NULL!	#NULL!	#NULL!	#NULL!	#NULL!	#NULL!		4	4	1	6	#NULL!	20	7	18
1	1	Hum intervention July 2020 pilot	36.15	1	1	1	58	12	3	1	0	2	American	1	0	Yeah in the following task, I will be asked to recall a specific experience in which I felt belittled and My dignity was compromised by the others.It can no threat to my life or severe injured in recent.	58							#NULL!							#NULL!	#NULL!	#NULL!	#NULL!	#NULL!	#NULL!	#NULL!	#NULL!	#NULL!	#NULL!		4	5	1	6	#NULL!	18	9	19
1	1	Hum intervention July 2020 pilot	65.4333	1	1	1	24	16	1	1	0	2	UNITED STATES OF AMERICA	2	0	IN MY LIFE DIGNITY WAS SO IMPORTANT BECAUSE WE SHOULD NOT LOSE FOR OTHERS AND IT COULD BE STABLE AND IT SHOULD NOTICEABLE BY OTHERS . IT WAS SO NICE QUALITY AND IT MUST SO MARK ABLE BY PEOPLES	21							#NULL!							#NULL!	#NULL!	#NULL!	#NULL!	#NULL!	#NULL!	#NULL!	#NULL!	#NULL!	#NULL!		3	4	1	1	#NULL!	17	7	11
1	1	Hum intervention July 2020 pilot	23.7667	1	1	1	30	16	3	2	1	2	White	4	0	People often assume and expect that we will be able to recollect major events in our lives with clear and unwavering accuracy and that this determines the “truth” of what happened.	30							#NULL!							#NULL!	#NULL!	#NULL!	#NULL!	#NULL!	#NULL!	#NULL!	#NULL!	#NULL!	#NULL!		4	3	6	1	#NULL!	18	8	15
1	1	Hum intervention July 2020 pilot	58.5333	1	1	1	32	4	3	1	0	1	USA	3	0	A minor accident occurred with the vehicle An outrageous number of teens are killed each year in car accidents. Children in our communities are dying left and right from driving accidents because we 're not taking the correct course of action to help them. The amount of effort it takes to protect your young loved one from car accidents is not a huge undertaking and is worthwhile. Parents have to …	25							#NULL!							#NULL!	#NULL!	#NULL!	#NULL!	#NULL!	#NULL!	#NULL!	#NULL!	#NULL!	#NULL!		3	6	1	1	#NULL!	14	6	17
1	1	Hum intervention July 2020 pilot	77.3833	1	1	1	30	16	3	1	0	2	American	1	0	After the pandemic broke out i was called upon from my office to report for a general meeting with my Chairman. I was shocked to hear that i was in immediate effect sacked from my job with a remark stating that i was not upto a mark in producing results for the Q4 2019-20. I was honored with best performing sales head for Q3 and my team went on to lead the tables for Q4 too. The team was paid to …	29							#NULL!							#NULL!	#NULL!	#NULL!	#NULL!	#NULL!	#NULL!	#NULL!	#NULL!	#NULL!	#NULL!		4	4	1	6	#NULL!	14	5	13
1	1	Hum intervention July 2020 pilot	63	1	1	1	30	15	3	2	2	1	American	2	0	Emotional intelligence (EI) is an awareness of not only our own but other’s emotions and the ability to manage those emotions in ways that help people move ahead in dealing with difficult situations.	20							#NULL!							#NULL!	#NULL!	#NULL!	#NULL!	#NULL!	#NULL!	#NULL!	#NULL!	#NULL!	#NULL!		3	4	6	6	#NULL!	20	8	23
1	1	Hum intervention July 2020 pilot	14.35	1	1	1	30	15	3	1	0	1	American	2	0	one day my boss conduct a interview he is mostlyy selected the ineligible workers I irritiated this event	29							#NULL!							#NULL!	#NULL!	#NULL!	#NULL!	#NULL!	#NULL!	#NULL!	#NULL!	#NULL!	#NULL!		3	4	1	6	#NULL!	23	9	21
1	1	Hum intervention July 2020 pilot	39.5167	1	1	1	29	12	3	1	0	1	usa	2	0	at a job that my boss did not like me and he always did something to me	26							#NULL!							#NULL!	#NULL!	#NULL!	#NULL!	#NULL!	#NULL!	#NULL!	#NULL!	#NULL!	#NULL!		4	5	1	6	#NULL!	22	7	21
1	1	Hum intervention July 2020 pilot	53.0167	1	1	1	35	12	3	2	2	2	USA	3	0	n banking, the verbs "deposit" and "withdrawal" mean a customer paying money into, and taking money out of, an account, respectively. From a legal and financial accounting standpoint, the noun "deposit" is used by the banking industry in financial statements to describe the liability owed by the bank to its depositor, and not the funds that the bank holds as a result of the deposit, which are sho…	25							#NULL!							#NULL!	#NULL!	#NULL!	#NULL!	#NULL!	#NULL!	#NULL!	#NULL!	#NULL!	#NULL!		4	4	6	6	#NULL!	19	8	19
1	1	Hum intervention July 2020 pilot	36.5333	1	1	1	52	18	3	2	2	2	USA	1	0	When I was in junior high school, in gym class, bullies stripped me naked and pushed me out into the gym where the girls where doing their warm ups. I was still pre-pubescent, and they all laughed at my "tiny penis". I was utterly humiliating and people still tease me about it some 40 years later.	11							#NULL!							#NULL!	#NULL!	#NULL!	#NULL!	#NULL!	#NULL!	#NULL!	#NULL!	#NULL!	#NULL!		1	1	1	1	#NULL!	5	2	5
1	1	Hum intervention July 2020 pilot	33.6333	1	1	1	30	17	3	1	0	2	USA	2	0	this is very nice and good liked about this survey and asked specific experience with belittled the survey	25							#NULL!							#NULL!	#NULL!	#NULL!	#NULL!	#NULL!	#NULL!	#NULL!	#NULL!	#NULL!	#NULL!		3	4	6	6	#NULL!	20	9	20
1	1	Hum intervention July 2020 pilot	40.8	1	1	1	33	16	3	1	0	2	American	1	0	When I'm studied in the college, that time I'm facing lot of problems with my Seniors, they are very underestimate the juniors and they are dominating against juniors	19							#NULL!							#NULL!	#NULL!	#NULL!	#NULL!	#NULL!	#NULL!	#NULL!	#NULL!	#NULL!	#NULL!		3	3	6	6	#NULL!	17	7	18
1	1	Hum intervention July 2020 pilot	62.4167	1	1	1	36	17	3	2	3	2	american	1	0	I was treated like a moron and deviant by my manager when I worked at a grocery store in high school. I was doing what another supervisor had told me to do, and that I had questioned myself but was told to do nonetheless. The manager came up and asked why I was doing this thing and I explained that I was told to and they still acted like I was stupid. Then I was told that if I didn't cut my hair …	16							#NULL!							#NULL!	#NULL!	#NULL!	#NULL!	#NULL!	#NULL!	#NULL!	#NULL!	#NULL!	#NULL!		1	1	1	1	#NULL!	5	2	5
1	1	Hum intervention July 2020 pilot	29.85	1	1	1	30	4	3	1	0	1	USA	2	0	This is a critical component of self-awareness and emotional intelligence. It is not a manipulation to understand that our words and actions can dramatically impact the emotions of our team for better or worse. For instance, “when leaders become angry, they tend to discourage their subordinates from sharing valuable information with them” to their own ruin. It behooves any leader to take measures…	30							#NULL!							#NULL!	#NULL!	#NULL!	#NULL!	#NULL!	#NULL!	#NULL!	#NULL!	#NULL!	#NULL!		3	4	6	6	#NULL!	18	6	18
1	1	Hum intervention July 2020 pilot	45.4667	1	1	1	55	14	1	1	0	3	american	1	0	I had to shower in a gym locker room with all black guys. I attended an HBCU and I was the only white guy there. About half of them had never really interacted with white people before at all, so they were wary of me a lot. They also didn't know about shrinkage after being in the pool, as almost all of them were show-ers, not growers like I was. I was often belittled and teased about how short my…	19							#NULL!							#NULL!	#NULL!	#NULL!	#NULL!	#NULL!	#NULL!	#NULL!	#NULL!	#NULL!	#NULL!		6	6	1	6	#NULL!	11	6	11
1	1	Hum intervention July 2020 pilot	56.5667	1	1	1	48	16	3	2	2	2	USA	2	0	Seemingly easy targets for those who belittle others to feel empowered. If you've fallen prey to those who belittle and have allowed their harsh words to penetrate the vulnerable parts of your ... The next time you're on the receiving end of such words, use the following steps to help you recover. Ask for help if you need it.	40							#NULL!							#NULL!	#NULL!	#NULL!	#NULL!	#NULL!	#NULL!	#NULL!	#NULL!	#NULL!	#NULL!		4	4	6	6	#NULL!	22	9	22
1	1	Hum intervention July 2020 pilot	70.1333	1	1	1	24	16	1	1	0	2	american	2	0	to speak slightingly we have to keep that as habit dignity is one the good habit comes and grain from family society or other inspirational person	21							#NULL!							#NULL!	#NULL!	#NULL!	#NULL!	#NULL!	#NULL!	#NULL!	#NULL!	#NULL!	#NULL!		4	3	1	6	#NULL!	13	2	13
1	1	Hum intervention July 2020 pilot	124.783	1	1	1	25	4	3	1	0	2	USA	1	0	you will be asked to recall a specific experience in which you felt belittled and/or in which your dignity was compromised by others. Please recall an event in which there was NO threat to your life or a severe injury and that is NOT recent.	25							#NULL!							#NULL!	#NULL!	#NULL!	#NULL!	#NULL!	#NULL!	#NULL!	#NULL!	#NULL!	#NULL!		3	4	6	1	#NULL!	20	9	20
1	1	Hum intervention July 2020 pilot	24.4833	1	1	1	30	25	1	1	0	1	nothing	2	0	nothing for brief account Clothing should always be arranged in a dignified way (think about how to position a person appropriately) / Seeking consent from an individual (and finding out about their wishes and preferences) before undertaking any task for them / If someone needs support to go to the toilet they should not have to wait or be left too long for you to return / Communicate in a manner…	15							#NULL!							#NULL!	#NULL!	#NULL!	#NULL!	#NULL!	#NULL!	#NULL!	#NULL!	#NULL!	#NULL!		3	3	1	6	#NULL!	20	9	21
1	1	Hum intervention July 2020 pilot	78.3833	1	1	1	38	10	3	2	1	2	USA	1	0	my close friend cheated me for money problem.then i have a boyfriend.now we are breakup our relation ship.A relationship breakup or simply just breakup, is the termination of an intimate relationship by any means other than death. The act is commonly termed"dumping in slang when it is initiated by one partner.Think over what you want and why you want it. Take time to consider your feelings and th…	25							#NULL!							#NULL!	#NULL!	#NULL!	#NULL!	#NULL!	#NULL!	#NULL!	#NULL!	#NULL!	#NULL!		4	4	1	6	#NULL!	20	7	18
1	1	Hum intervention July 2020 pilot	34.2333	1	1	1	39	16	3	2	1	2	american	1	0	I was challenged to a fight in the front office of the place I worked at by a visiting client. I felt emasculated and belittled I couldn't answer the challenge with violence.	36							#NULL!							#NULL!	#NULL!	#NULL!	#NULL!	#NULL!	#NULL!	#NULL!	#NULL!	#NULL!	#NULL!		6	4	6	6	#NULL!	19	5	21
1	1	Hum intervention July 2020 pilot	40.2	1	1	1	28	4	3	2	1	2	american	1	0	once i went an party and enjoyed with others while seeing in my packet my purse was missing and then i got an assamed in front of all that is my worst experience in my life	26							#NULL!							#NULL!	#NULL!	#NULL!	#NULL!	#NULL!	#NULL!	#NULL!	#NULL!	#NULL!	#NULL!		4	4	1	6	#NULL!	16	7	17
1	1	Hum intervention July 2020 pilot	33.4833	1	1	1	31	6	3	1	0	2	american	1	0	balittled it is very good and nice for the every event.	25							#NULL!							#NULL!	#NULL!	#NULL!	#NULL!	#NULL!	#NULL!	#NULL!	#NULL!	#NULL!	#NULL!		4	4	1	1	#NULL!	15	7	14
1	1	Hum intervention July 2020 pilot	43.85	1	1	1	60	15	3	1	0	2	american	1	0	dignity could be compromises an iduviduals privacy and dignity couldbe compresied simply by entering a room without knocking when assisting a service userpersonal care consent must be gained prior to any personal care being given to lose means to llose honor an honor that you acheeve after doing some incredible work on which the people praise you if you loseyour diginity you came to learn more ab…	23							#NULL!							#NULL!	#NULL!	#NULL!	#NULL!	#NULL!	#NULL!	#NULL!	#NULL!	#NULL!	#NULL!		3	6	6	1	#NULL!	17	9	15
1	1	Hum intervention July 2020 pilot	64.85	1	1	1	35	18	3	2	1	2	USA	4	0	In my previous job I made an analysis on a project and submitted my report to the top management. I worked very hard to collect the required details from many sources and also taken lot of efforts to ensure that my data is accurate before making it to the management. According to me I felt that I have made a wonderful work which will impress management and I would receive great rewards and also e…	25							#NULL!							#NULL!	#NULL!	#NULL!	#NULL!	#NULL!	#NULL!	#NULL!	#NULL!	#NULL!	#NULL!		6	6	1	6	#NULL!	7	3	7
1	1	Hum intervention July 2020 pilot	37.8667	1	1	1	32	14	3	1	0	2	American	4	0	yes, some specific experience in my life , its example for Since you will be applying to be a member of a team- it is not a good idea to make it sound like you had to lord your way of doing things over someone else's and felt like it was a sacrifice to you. An interviewer wants to see that you can not only reach an outcome that is desirable for both sides of a conflict of interest- but also that …	25							#NULL!							#NULL!	#NULL!	#NULL!	#NULL!	#NULL!	#NULL!	#NULL!	#NULL!	#NULL!	#NULL!		4	5	6	6	#NULL!	20	7	21
1	1	Hum intervention July 2020 pilot	51.6667	1	1	1	39	17	3	2	1	2	American	1	0	My left leg was amputated at the hip when I was 8 due to a malignant tumor at the top of my femur. I've been cancer free for 30 years, but when I was in school kids would make fun of me quite a bit. On one specific incident in PE, we had to climb the rope-luckily the teacher didn't make me do it, but two of the other kids laughed and pointed at me and said there was no way 'stumpy' could climb th…	10							#NULL!							#NULL!	#NULL!	#NULL!	#NULL!	#NULL!	#NULL!	#NULL!	#NULL!	#NULL!	#NULL!		6	1	1	6	#NULL!	6	2	5
1	1	Hum intervention July 2020 pilot	51.2167	1	1	1	42	16	3	1	0	1	AMERICAN	5	WHITE	IN 2012, I WAS FACED SOME CRITICAL SITUATION IN MY OLD OFFICE.THAT TIME I WAS NEW EMPLOYEE OF THAT COMPANY AND I HAD SOME MISTAKES IN MY FILE. THAT IS ONE OF THE MULTINATIONAL COMPANY, I PUT A MISTAKE ON MY FILE. MY MANAGER CALLED ME AND SCOLD ME VERY HARDLY. THAT IS VERY AFFECTED TO ME BECAUSE HE WAS SCOLD ME INFRONT OF MY CO WORKERS.BUT, THIS MISTAKE IN NOT MINE, MY SENIOR WAS TAUGHT ME WRONGLY…	35							#NULL!							#NULL!	#NULL!	#NULL!	#NULL!	#NULL!	#NULL!	#NULL!	#NULL!	#NULL!	#NULL!		3	6	1	6	#NULL!	8	4	8
1	1	Hum intervention July 2020 pilot	23.0167	1	1	1	30	15	3	1	0	2	Black	2	0	very interesting they mention on accounts levels they well option in level becomes in must above level managements	30							#NULL!							#NULL!	#NULL!	#NULL!	#NULL!	#NULL!	#NULL!	#NULL!	#NULL!	#NULL!	#NULL!		5	5	1	1	#NULL!	23	10	22
1	1	Hum intervention July 2020 pilot	33.2667	1	1	1	40	16	1	1	0	2	American	2	0	My friends and I went to a club and the made fun of me in front of a bunch of girls.	25							#NULL!							#NULL!	#NULL!	#NULL!	#NULL!	#NULL!	#NULL!	#NULL!	#NULL!	#NULL!	#NULL!		1	1	1	1	#NULL!	5	2	5
1	1	Hum intervention July 2020 pilot	26.3167	1	1	1	24	14	1	1	0	2	american	1	0	I worked in fast food and they hate you to where they abused your presense. Its sad so i left.	21							#NULL!							#NULL!	#NULL!	#NULL!	#NULL!	#NULL!	#NULL!	#NULL!	#NULL!	#NULL!	#NULL!		3	4	1	6	#NULL!	18	5	15
1	1	Hum intervention July 2020 pilot	68.2167	1	1	1	35	6	3	1	0	2	USA	4	0	Once my friend belittled my cycling skills and It implies that he is unimportant to me	15							#NULL!							#NULL!	#NULL!	#NULL!	#NULL!	#NULL!	#NULL!	#NULL!	#NULL!	#NULL!	#NULL!		6	6	6	6	#NULL!	13	7	12
1	1	Hum intervention July 2020 pilot	30.5833	1	1	1	33	14	1	1	0	2	american	1	0	years ago when i was in high school, i was bullied because of my short stature and because i was overweight and really couldn't partake in many physical activities. one time i was pushed in the hall way of the school and others started laughing and this made me feel belittled to a high degree	16							#NULL!							#NULL!	#NULL!	#NULL!	#NULL!	#NULL!	#NULL!	#NULL!	#NULL!	#NULL!	#NULL!		6	1	6	6	#NULL!	8	4	9
1	1	Hum intervention July 2020 pilot	67.75	1	1	1	39	16	3	2	2	2	American	1	0	I joined a table tennis club. I really thought I was good at it. I played couple of singles games and everybody realized everything I told them about my level is not true. After couple of weeks I've started coming to hang outs of table tennis community, and one night we were playing doubles. There were a lot of people watching, both man and woman, having fun. Game of doubles requires 4 players. T…	27							#NULL!							#NULL!	#NULL!	#NULL!	#NULL!	#NULL!	#NULL!	#NULL!	#NULL!	#NULL!	#NULL!		3	6	1	6	#NULL!	11	4	8
1	1	Hum intervention July 2020 pilot	40.4167	1	1	1	34	12	1	1	0	2	USA	1	0	I was "doxxed" and had all my personal information and some random, nondescript pictures microanalyzed and ridiculed. Nothing bad, but I was just heavily criticized for everything about myself.	30							#NULL!							#NULL!	#NULL!	#NULL!	#NULL!	#NULL!	#NULL!	#NULL!	#NULL!	#NULL!	#NULL!		6	6	1	6	#NULL!	7	5	12
1	1	Hum intervention July 2020 pilot	34.9167	1	1	1	31	16	1	1	0	2	American	2	0	I remember starting a new job after college. I was belittled for not knowing some of the insights of my profession from a colleague with more experience.	22							#NULL!							#NULL!	#NULL!	#NULL!	#NULL!	#NULL!	#NULL!	#NULL!	#NULL!	#NULL!	#NULL!		6	1	6	6	#NULL!	8	3	5
1	1	Hum intervention July 2020 pilot	100.717	1	1	1	34	12	1	1	0	2	United States / American	1	0	A specific event where I was belittled and dignity was compromised would be when my father fired me and the aftermath of that event.	25							#NULL!							#NULL!	#NULL!	#NULL!	#NULL!	#NULL!	#NULL!	#NULL!	#NULL!	#NULL!	#NULL!		3	3	1	6	#NULL!	12	6	12
1	1	Hum intervention July 2020 pilot	46.4167	1	1	1	50	16	3	2	1	1	Native American	4	0	In my life unpleasant memories are about during my childhood i face one road accident , that will be a more complicated situtaion in my life . I dace lot of discomfort in my life for tihs sitatuaion. My whole life pattern changed due to that sitaution. At tahat time Me and my parents are travelling to some place i realy don'twnt to tell that place name .At that time tha large container was uncont…	15							#NULL!							#NULL!	#NULL!	#NULL!	#NULL!	#NULL!	#NULL!	#NULL!	#NULL!	#NULL!	#NULL!		4	3	6	6	#NULL!	20	6	17
1	1	Hum intervention July 2020 pilot	18.9667	1	1	1	28	16	2	1	0	2	American	1	0	My input was not accepted in a team meeting at work because of my status even though I had the correct answer to a problem.	27							#NULL!							#NULL!	#NULL!	#NULL!	#NULL!	#NULL!	#NULL!	#NULL!	#NULL!	#NULL!	#NULL!		1	1	1	1	#NULL!	5	2	5
1	1	Hum intervention July 2020 pilot	138.55	1	1	1	31	18	1	1	0	2	Indian	5	Asian Indian	My former manager and I had an incident a few years ago. I somehow knew this was coming. When I was working for my previous employer, we used to have a daily status meeting in the morning. That day was a deadline for my task completion. My task was totally dependent on another team. Because of them, I couldn’t complete my task. In the previous week, I complained to my manager about it and had ask…	27							#NULL!							#NULL!	#NULL!	#NULL!	#NULL!	#NULL!	#NULL!	#NULL!	#NULL!	#NULL!	#NULL!		6	6	1	6	#NULL!	12	4	13
1	1	Hum intervention July 2020 pilot	29.6	1	1	1	29	16	3	1	0	2	American	1	0	My fiancee's grandfather reamed me out in front of his entire family a few years ago for no apparent reason. He criticized me for things beyond my control and essentially called out my lack of life experience in front of others. It caused quite an issue within the family and left me feeling pretty bad about myself.	26							#NULL!							#NULL!	#NULL!	#NULL!	#NULL!	#NULL!	#NULL!	#NULL!	#NULL!	#NULL!	#NULL!		1	1	1	6	#NULL!	5	2	5
1	1	Hum intervention July 2020 pilot	47.6167	1	1	1	32	16	3	1	0	2	American	3	0	In my office, at early period higher officers were dominated me at work times	27							#NULL!							#NULL!	#NULL!	#NULL!	#NULL!	#NULL!	#NULL!	#NULL!	#NULL!	#NULL!	#NULL!		3	4	1	6	#NULL!	15	5	15
1	1	Hum intervention July 2020 pilot	82.1167	1	1	1	22	18	1	1	0	2	Indian	5	Asian	My family had recently moved to a new city and I joined a new violin class to continue learning since I was learning violin for the last 4 years. The new class required me to change the way I had learned many songs earlier and I had to re-learn so many songs I learnt already. Each time the songs felt different since I had originally learned them differently and I never played it satisfactorily an…	13							#NULL!							#NULL!	#NULL!	#NULL!	#NULL!	#NULL!	#NULL!	#NULL!	#NULL!	#NULL!	#NULL!		6	1	1	6	#NULL!	6	4	11
1	1	Hum intervention July 2020 pilot	54.0833	1	1	1	53	16	3	1	0	2	USA	2	0	Last year in My office, an new HR was appointed who was really arrogont. He always blittled me. One day I do my project fastly for the death line. But he was stop that and told me a new project for new client. I told him, I have already a project to the death line. But he belittled me. And say I am not a perfect employee. So I was so upset. But my manager is good kind man. So I told him this even…	52							#NULL!							#NULL!	#NULL!	#NULL!	#NULL!	#NULL!	#NULL!	#NULL!	#NULL!	#NULL!	#NULL!		4	4	6	6	#NULL!	21	6	20
1	1	Hum intervention July 2020 pilot	27.1333	1	1	1	37	21	1	1	0	2	USA	1	0	It was high school gym class and another student pantsed me in front of the whole gym.	16							#NULL!							#NULL!	#NULL!	#NULL!	#NULL!	#NULL!	#NULL!	#NULL!	#NULL!	#NULL!	#NULL!		1	1	6	6	#NULL!	6	2	5
1	1	Hum intervention July 2020 pilot	36.75	1	1	1	36	18	3	2	1	2	American	1	0	I was out hiking with friends and had to go to the bathroom but I accidently soiled myself due to their being no bathroom near by my friends mocked me for the next few weeks causing a lot of embarrasemt. And the story spread to other friends it became quite a big joke to people.	33							#NULL!							#NULL!	#NULL!	#NULL!	#NULL!	#NULL!	#NULL!	#NULL!	#NULL!	#NULL!	#NULL!		6	6	6	1	#NULL!	14	6	11
1	1	Hum intervention July 2020 pilot	82	1	1	1	28	16	1	1	0	2	American	3	0	A long time ago I was bullied by some kids about three years older than myself. They met me during recess and called me names like ugly, stupid, and that no one loved me. It made me really angry and ashamed and even years later I was impacted by their words through my self confidence and willingness to open up to other people.	9							#NULL!							#NULL!	#NULL!	#NULL!	#NULL!	#NULL!	#NULL!	#NULL!	#NULL!	#NULL!	#NULL!		6	1	1	6	#NULL!	8	3	11
1	1	Hum intervention July 2020 pilot	19.5667	1	1	1	29	15	2	1	0	2	American/White	1	0	I would say this was when a friend of mine was talking to me in front of other friends. We were talking about politics and i said something that i believed. This one friend started telling me how my idea was wrong and belittled me in front of my friends. I felt small and i felt a bit embarrassed as well.	27							#NULL!							#NULL!	#NULL!	#NULL!	#NULL!	#NULL!	#NULL!	#NULL!	#NULL!	#NULL!	#NULL!		1	1	6	1	#NULL!	5	2	5
1	1	Hum intervention July 2020 pilot	20.6167	1	1	1	32	4	3	1	0	2	USA	2	0	The event experienced in work place with my friend, the situation is very difficult to handle	25							#NULL!							#NULL!	#NULL!	#NULL!	#NULL!	#NULL!	#NULL!	#NULL!	#NULL!	#NULL!	#NULL!		4	5	1	6	#NULL!	21	7	18
1	1	Hum intervention July 2020 pilot	32.4667	1	1	1	32	4	3	1	0	1	USA	2	0	That event was experienced in playground while playing football and that event was very funny.	25							#NULL!							#NULL!	#NULL!	#NULL!	#NULL!	#NULL!	#NULL!	#NULL!	#NULL!	#NULL!	#NULL!		4	3	1	6	#NULL!	18	5	18
1	1	Hum intervention July 2020 pilot	31.85	1	1	1	29	16	1	1	0	2	American	1	0	Well when I was a much younger child I had an older kid at school chase me down and pin me to the ground. He called me a bitch and made fun of me and did it as a form of dominance. He had no intention to hurt me he just wanted everyone else to know he was "hard".	7							#NULL!							#NULL!	#NULL!	#NULL!	#NULL!	#NULL!	#NULL!	#NULL!	#NULL!	#NULL!	#NULL!		1	1	6	6	#NULL!	5	2	5
1	1	Hum intervention July 2020 pilot	29.9333	1	1	1	50	15	1	1	0	2	USA	1	0	Twelve years ago I got fired from a job that I was very effective at.	38							#NULL!							#NULL!	#NULL!	#NULL!	#NULL!	#NULL!	#NULL!	#NULL!	#NULL!	#NULL!	#NULL!		6	1	1	6	#NULL!	8	2	7
1	1	Hum intervention July 2020 pilot	41.6333	1	1	1	25	16	1	1	0	2	USA	1	0	I had a car accident that changed my life…for the better. I was driving with my ex-girlfriend at the time. About 10 minutes away from my home,	20							#NULL!							#NULL!	#NULL!	#NULL!	#NULL!	#NULL!	#NULL!	#NULL!	#NULL!	#NULL!	#NULL!		5	3	6	6	#NULL!	15	7	14
1	1	Hum intervention July 2020 pilot	26.65	1	1	1	36	18	3	2	2	2	Chinese	5	Asian American	I remember as a child being belittled by my father for not performing well at sports. It was very traumatic and emotionally abusive. I have forgiven my father but it still effects me to this day. He would call me names, make me cry, and basically hurt me if I did not perform well.	9							#NULL!							#NULL!	#NULL!	#NULL!	#NULL!	#NULL!	#NULL!	#NULL!	#NULL!	#NULL!	#NULL!		6	1	1	6	#NULL!	6	2	5
1	1	Hum intervention July 2020 pilot	61.25	1	1	1	36	15	3	2	1	2	Euro American	1	0	I had an upcoming show to play at the local club we had a residency, we ha a special guest come in. Nobody would list to me that he was a thief and alcoholic. They treated me like I shouldn't be there and made me just feel uncomfortable for speaking against him.	33							#NULL!							#NULL!	#NULL!	#NULL!	#NULL!	#NULL!	#NULL!	#NULL!	#NULL!	#NULL!	#NULL!		6	6	6	6	#NULL!	5	4	6
1	1	Hum intervention July 2020 pilot	37.9167	1	1	1	31	15	1	1	0	1	USA	1	0	I was being coerced into sex with a much older woman and it felt terrible. She has to have a BMI of atleast 34 and she is atleast approaching menopause. She is also very sexually aggresdi e and it makes me hate her fucking guts.	31							#NULL!							#NULL!	#NULL!	#NULL!	#NULL!	#NULL!	#NULL!	#NULL!	#NULL!	#NULL!	#NULL!		4	4	6	1	#NULL!	17	9	16
1	1	Hum intervention July 2020 pilot	46.2167	1	1	1	28	16	3	1	0	2	USA	1	0	Two years back my close fiend's dad died due to over drunk. So after confirming that issue Me and my friend went for further legal work to retain his body. During that incident the hospital authorities treat us very unfairly and I face very belittled feeling that day	26							#NULL!							#NULL!	#NULL!	#NULL!	#NULL!	#NULL!	#NULL!	#NULL!	#NULL!	#NULL!	#NULL!		4	3	6	1	#NULL!	15	7	16
1	1	Hum intervention July 2020 pilot	51.1667	1	1	1	41	16	3	1	0	2	American	3	0	A friend posted my photo with some nudity to make me feel blue. After this post my friends bullied me for a long time with this issue. Then my parents take some action against this issue and solve it.	37							#NULL!							#NULL!	#NULL!	#NULL!	#NULL!	#NULL!	#NULL!	#NULL!	#NULL!	#NULL!	#NULL!		6	6	6	6	#NULL!	19	7	20
1	1	Hum intervention July 2020 pilot	56.3833	1	1	1	37	13	1	1	0	2	American	5	Caucasian and Native American	I was accused of being a drug abuser and a lair by some coworkers who barely even know me.	37							#NULL!							#NULL!	#NULL!	#NULL!	#NULL!	#NULL!	#NULL!	#NULL!	#NULL!	#NULL!	#NULL!		6	6	1	6	#NULL!	6	5	10
1	1	Hum intervention July 2020 pilot	23.3167	1	1	1	36	14	3	1	0	1	American	1	0	my landlord accused me of masturbating in full view of the neighbors	36							#NULL!							#NULL!	#NULL!	#NULL!	#NULL!	#NULL!	#NULL!	#NULL!	#NULL!	#NULL!	#NULL!		3	3	6	6	#NULL!	19	9	23
1	1	Hum intervention July 2020 pilot	49.6	1	1	1	33	15	3	1	0	2	United States	2	0	I once had a job working in a gym as a teenager. One of my coworkers was a personal instructor who was very arrogant. One day when I was cleaning the gym equipment he poured a large cup of water all over my head. He thought it was hilarious and all of my coworkers thought it was funny as well. I felt humiliated and very small as a result.	17							#NULL!							#NULL!	#NULL!	#NULL!	#NULL!	#NULL!	#NULL!	#NULL!	#NULL!	#NULL!	#NULL!		4	4	1	6	#NULL!	17	8	18
1	1	Hum intervention July 2020 pilot	59.3833	1	1	1	32	16	2	1	0	2	USA	1	0	It’s an unusually warm and clear spring day in Cambridge. I’m a sophomore in college balancing a burger in one hand and a stack of playing cards in the other. Members of to black Harvard student groups organized their annual tradition of a spring barbecue in the Quad, the Harvard Quad. It’s one of the grassy fields in the north part of the campus.Now, in this scenario, I am the vice president of …	25							#NULL!							#NULL!	#NULL!	#NULL!	#NULL!	#NULL!	#NULL!	#NULL!	#NULL!	#NULL!	#NULL!		5	4	6	6	#NULL!	22	9	22
1	1	Hum intervention July 2020 pilot	51.55	1	1	1	29	25	1	1	0	2	AMERICAN	1	0	I was a full-time freelancer. I knew better than ever what my worth was. I was fighting every day to ensure I was being paid what I deserved and that I used my skillset to the best of my abilities. I knew I wasn’t going to get the job, so there was no way I was going to let him lower my worth.	25							#NULL!							#NULL!	#NULL!	#NULL!	#NULL!	#NULL!	#NULL!	#NULL!	#NULL!	#NULL!	#NULL!		3	6	6	6	#NULL!	14	5	14
1	1	Hum intervention July 2020 pilot	36.15	1	1	1	32	4	2	1	0	2	USA	2	0	That event was experienced in playground while playing football.	23							#NULL!							#NULL!	#NULL!	#NULL!	#NULL!	#NULL!	#NULL!	#NULL!	#NULL!	#NULL!	#NULL!		3	4	1	1	#NULL!	19	7	20
1	1	Hum intervention July 2020 pilot	23.35	1	1	1	25	16	2	1	0	2	United States	5	Black and White	A time when i felt belittled or that my dignity was compromised was when I felt I was being taken advantage of by my grandfather. I was staying with him to help him out as he was getting older, however i felt like he was beginning to take me for granted. I was doing everything for him, and he would always seem to get frustrated when i told him he was talking to me a certain kind of way. I worked …	22							#NULL!							#NULL!	#NULL!	#NULL!	#NULL!	#NULL!	#NULL!	#NULL!	#NULL!	#NULL!	#NULL!		1	1	1	6	#NULL!	5	2	5
1	1	Hum intervention July 2020 pilot	46.3333	1	1	1	32	16	3	2	1	2	American	1	0	when i was in LA air port last year some people are teasing me for the way i was looking that time .That was really embarassing even some people told me that I was nt allowed to fly by air plane .That was very awkward moment every one looking me and that time i felt very belittled.	30							#NULL!							#NULL!	#NULL!	#NULL!	#NULL!	#NULL!	#NULL!	#NULL!	#NULL!	#NULL!	#NULL!		6	6	6	6	#NULL!	8	2	12
1	1	Hum intervention July 2020 pilot	64.9333	1	1	1	30	5	2	1	0	2	american	1	0	me and my friend went for a ride in a new bike. on the way there was a car came and hit our bike we fell down. the car does not stop. there were nobody in that place. we and my friend came to home with small wound.	25							#NULL!							#NULL!	#NULL!	#NULL!	#NULL!	#NULL!	#NULL!	#NULL!	#NULL!	#NULL!	#NULL!		1	1	6	6	#NULL!	5	8	15
1	1	Hum intervention July 2020 pilot	39.6667	1	1	1	39	16	3	2	1	2	USA	1	0	At work, I was managing a project that was included in a program/competition designed to reward the best performing project. There were 4 projects and a winner would be announced at an all-company luncheon. My project was much different than the other 3 and could never measure up based on the scoring system, so I knew going in that I had no chance of winning. At the awards luncheon, as the leader…	36							#NULL!							#NULL!	#NULL!	#NULL!	#NULL!	#NULL!	#NULL!	#NULL!	#NULL!	#NULL!	#NULL!		1	1	1	1	#NULL!	5	2	5
1	1	Hum intervention July 2020 pilot	55.6	1	1	1	59	12	1	1	0	1	USA	1	0	I went to San Francisco for New Years Y2K to visit a friend. After I got there he said we were invited to a dinner party in the city. I told him I would rather be in the crowds at the Castro to celebrate but he talked me into it. When we arrived at the party, the host looked surprised that David had brought me as a guest. Everyone was seated for dinner when we arrived. The host said, "well I swor…	38							#NULL!							#NULL!	#NULL!	#NULL!	#NULL!	#NULL!	#NULL!	#NULL!	#NULL!	#NULL!	#NULL!		1	1	6	1	#NULL!	5	2	5
1	1	Hum intervention July 2020 pilot	41.1833	1	1	1	48	14	3	2	2	1	American	1	0	I started at a job in a school last year, monitor a study hall. I was given no instruction, or guidance and had no experience. The first few weeks did not go well, and I was completely unprepared to handle large numbers of students. The teachers were becoming frustrated and voiced their concerns to the administrator. At some point the administrator confronted me in front of a number of teachers a…	47							#NULL!							#NULL!	#NULL!	#NULL!	#NULL!	#NULL!	#NULL!	#NULL!	#NULL!	#NULL!	#NULL!		1	1	6	6	#NULL!	6	5	5
1	1	Hum intervention July 2020 pilot	45.8833	1	1	1	36	16	3	2	2	2	american	1	0	A situation where i felt belittled occurred at work. I pitched a process improvement idea a few years back. One of my coworkers talked down the idea in order to pitch his version of the solution.	34							#NULL!							#NULL!	#NULL!	#NULL!	#NULL!	#NULL!	#NULL!	#NULL!	#NULL!	#NULL!	#NULL!		6	6	1	1	#NULL!	17	6	18
1	1	Hum intervention July 2020 pilot	40.7667	1	1	1	32	14	3	1	0	2	USA	4	0	I was working and halfway through my manager told me I was doing something wrong right infront of the customers after setting everything up for hours	19							#NULL!							#NULL!	#NULL!	#NULL!	#NULL!	#NULL!	#NULL!	#NULL!	#NULL!	#NULL!	#NULL!		4	4	1	6	#NULL!	17	6	14
1	1	Hum intervention July 2020 pilot	53.3833	1	1	1	24	16	3	1	0	2	American	1	0	when I was in the meeting, I lost my dignity be when I try to convey my opinion in front of everyone. My company has arranged a big meeting for the upcoming project going to held in the next year. So many higher officials came for the meeting. First of all, Our head delivered his speech about the new projects and provided very good inspirational speech. On that day, breakfast was provided for eve…	22							#NULL!							#NULL!	#NULL!	#NULL!	#NULL!	#NULL!	#NULL!	#NULL!	#NULL!	#NULL!	#NULL!		6	6	6	6	#NULL!	18	7	17
1	1	Hum intervention July 2020 pilot	50.7833	1	1	1	36	12	1	1	0	2	American	1	0	I was competing in an event I was expected to win and instead came in last place. Everybody had a good laugh at my misfortune.	18							#NULL!							#NULL!	#NULL!	#NULL!	#NULL!	#NULL!	#NULL!	#NULL!	#NULL!	#NULL!	#NULL!		1	1	1	6	#NULL!	5	2	5
1	1	Hum intervention July 2020 pilot	47.65	1	1	#NULL!	39	16	3	2	2	2	american	1	0	It was my birthday and i do have a click of friends that we do pour each other water when its our birthday, So i kept mine to myself believing no one would recall so as I caught the bus to school, I thought nervously about the day. It was my birthday and everyone acted funny. I thought to myself. My birthday was on the first day of resumption. I didn't believe any of my friends would recall becau…	16							#NULL!							#NULL!	#NULL!	#NULL!	#NULL!	#NULL!	#NULL!	#NULL!	#NULL!	#NULL!	#NULL!		4	4	1	1	#NULL!	19	7	15
1	1	Hum intervention July 2020 pilot	56.0167	1	1	#NULL!	34	16	3	2	2	2	American	1	0	I remember this particular situation from the first job I got with my former organization as a team of HR specialists. I was new, fresh and eager to please those who were around me, coworkers, superiors and most times, junior associates. My team and I were assigned a employment evaluation project to work on and I was very excited to participate in my first assignment. To my dismay, I was told by …	27							#NULL!							#NULL!	#NULL!	#NULL!	#NULL!	#NULL!	#NULL!	#NULL!	#NULL!	#NULL!	#NULL!		6	1	6	1	#NULL!	5	2	5
1	1	Hum intervention July 2020 pilot	50.85	1	1	#NULL!	29	16	2	1	0	2	American	3	0	Very young when learning about music. I had difficult interpreting chart reading so that was an area of weakness. Unfortunately, that day I had a rehearsal and since my reading wasnt up to snuff, I was berated for not giving my best effort.	19							#NULL!							#NULL!	#NULL!	#NULL!	#NULL!	#NULL!	#NULL!	#NULL!	#NULL!	#NULL!	#NULL!		1	1	1	1	#NULL!	5	2	5
1	1	Hum intervention July 2020 pilot	103.783	1	1	#NULL!	32	3	3	2	1	2	USA	1	0	Ignoring an individual whilst carrying out my work, Performing personal care without asking for the individual's consent.	28							#NULL!							#NULL!	#NULL!	#NULL!	#NULL!	#NULL!	#NULL!	#NULL!	#NULL!	#NULL!	#NULL!		3	4	1	6	#NULL!	11	6	13
1	1	Hum intervention July 2020 pilot	40.2167	1	1	#NULL!	30	15	1	1	0	2	American	1	0	i had just presented a project where i missed an important line of thought. My classmates joked about the event to an extreme where i felt that i was a failure.	17							#NULL!							#NULL!	#NULL!	#NULL!	#NULL!	#NULL!	#NULL!	#NULL!	#NULL!	#NULL!	#NULL!		6	6	6	1	#NULL!	8	2	5
1	1	Hum intervention July 2020 pilot	14.8667	1	1	#NULL!	25	1	1	1	0	2	us	1	0	that was and event i cant remember that on that happened on that day i was in that day i been very normally and weird and so cool and violent on that day i will be their and i go on that way i could be there	25							#NULL!							#NULL!	#NULL!	#NULL!	#NULL!	#NULL!	#NULL!	#NULL!	#NULL!	#NULL!	#NULL!		3	3	1	6	#NULL!	15	6	15
1	1	Hum intervention July 2020 pilot	69.3	1	1	#NULL!	49	16	3	2	2	2	American	1	0	I was accused of breaking into a neighbors house and stealing jewelry. The neighbors went to every house in the neighborhood and told everyone that I was a thief. Even after the actual thief was discovered, they refused to tell the other neighbors that they falsely accused me because the actual thief was their son. I moved from the neighborhood to avoid any additional ridicule.	18							#NULL!							#NULL!	#NULL!	#NULL!	#NULL!	#NULL!	#NULL!	#NULL!	#NULL!	#NULL!	#NULL!		6	6	1	6	#NULL!	7	3	6
1	1	Hum intervention July 2020 pilot	37.2667	1	1	#NULL!	29	12	1	1	0	4	American	2	0	One time when I was ordering food at a mall joint, I tripped and dropped all my food on the ground. It was so embarrassing and everyone witnessed it! I could see some people laughing and belittling me and I felt ashamed. My dignity was definitely compromised by others.	21							#NULL!							#NULL!	#NULL!	#NULL!	#NULL!	#NULL!	#NULL!	#NULL!	#NULL!	#NULL!	#NULL!		1	1	1	6	#NULL!	5	2	5
1	1	Hum intervention July 2020 pilot	16.6333	1	1	#NULL!	38	16	1	1	0	2	US	1	0	I was mocked in school for not hearing that the teacher was calling for all the girls to line up. Not having listened, I stood up and got rightly roasted for it.	10							#NULL!							#NULL!	#NULL!	#NULL!	#NULL!	#NULL!	#NULL!	#NULL!	#NULL!	#NULL!	#NULL!		1	1	1	1	#NULL!	5	2	5
1	1	Hum intervention July 2020 pilot	41.9	1	1	#NULL!	26	24	2	1	0	2	United States	1	0	I felt unhappy or un easy when i lost my relationship	22							#NULL!							#NULL!	#NULL!	#NULL!	#NULL!	#NULL!	#NULL!	#NULL!	#NULL!	#NULL!	#NULL!		3	4	1	6	#NULL!	16	6	16
1	1	Hum intervention July 2020 pilot	38.3333	1	1	#NULL!	31	12	1	1	0	2	American	2	0	I remember going up in front of the class and having to read the news. Our teacher would do this every day and it was my turn. I've done it before but I don't know why this time was different. I guess for some reason I had an anxiety attack, my knees started to shake, I started to tremble, I started to sweat, I got really nervous and it didn't help that people were giggling. It sucked because a g…	16							#NULL!							#NULL!	#NULL!	#NULL!	#NULL!	#NULL!	#NULL!	#NULL!	#NULL!	#NULL!	#NULL!		1	1	1	1	#NULL!	5	2	5
1	1	Hum intervention July 2020 pilot	115.767	1	1	#NULL!	24	16	3	2	1	2	American	1	0	This experience happen to me when I was working in my office.I was newly joined to the job. At first everyone treated me as I don't know anything and they thought am good for nothing. I go through a lots of pain and depression because of this. No one in my office was to support me. No one was ready to help me.I feel like I was isolated. I hate going to office. I have no friends in the office. Bec…	23							#NULL!							#NULL!	#NULL!	#NULL!	#NULL!	#NULL!	#NULL!	#NULL!	#NULL!	#NULL!	#NULL!		3	6	1	6	#NULL!	11	4	11
1	1	Hum intervention July 2020 pilot	43.4333	1	1	#NULL!	26	13	2	1	0	2	American	1	0	Celebration lunch for a cousin of my girlfriend with my extended family	26							#NULL!							#NULL!	#NULL!	#NULL!	#NULL!	#NULL!	#NULL!	#NULL!	#NULL!	#NULL!	#NULL!		6	3	6	6	#NULL!	8	6	8
1	4	Hum intervention Sept 2020 first session	34.7833	1	1	2	75	16	3	2	2	2	American	1	0	Some months ago, a friend of mine posted a picture of a group of around 6 people where none were wearing a mask. I commented that social distancing and wearing a mask seems to be forgotten. She sent me back a very nasty text message telling me I ruined a happy time and unfriended my on Facebook. I replied to her that all I was trying to do was show her my concern for her health. We have not spoke…	74	9	3	8				#NULL!							#NULL!	#NULL!	#NULL!	#NULL!	#NULL!	#NULL!	#NULL!	#NULL!	#NULL!	#NULL!		6	1	1	6	#NULL!	11	8	7
1	4	Hum intervention Sept 2020 first session	42.8167	1	1	2	32	14	2	1	0	2	American	1	0	At an old job, while I wasn't an official supervisor, I performed the duties of a supervisor and was invited to participate in an informal meeting with managers and supervisors. The organization was in the early stages of creating a grant proposal, and higher management wanted input from us. Every idea I presented in the meeting was dismissed. I would present an idea or express an opinion, only f…	28	7	4	1				#NULL!							#NULL!	#NULL!	#NULL!	#NULL!	#NULL!	#NULL!	#NULL!	#NULL!	#NULL!	#NULL!		1	1	1	6	#NULL!	5	3	5
1	4	Hum intervention Sept 2020 first session	66.3667	1	1	2	70	20	2	2	1	2	United States	1	0	When I was getting my Masters degree many years ago, I asked a young woman I met in the university bookstore out on a date. We went out with several of her girlfriends. As the night went on, she became very sexually seductive and said she wanted to continue to party with me and her friends in her dorm room. She hung on my arm as we walked across campus late at night. At her room, she let her frie…	30	7	2	4				#NULL!							#NULL!	#NULL!	#NULL!	#NULL!	#NULL!	#NULL!	#NULL!	#NULL!	#NULL!	#NULL!		1	1	6	6	#NULL!	5	2	5
1	4	Hum intervention Sept 2020 first session	48.3333	1	1	2	29	16	1	1	0	2	American	2	0	When I was a teenager, I made the decision to change my life plans for a girl I was dating at the time. While she gave me no indication that she didn't want me to do this thing, it didn't seem that she liked that I was. Once I'd completed the move back home for her, she decided to break up with me and reveal that she'd been cheating on me. Now that I'd made my decision, I couldn't go back and man…	19	10	10	10				#NULL!							#NULL!	#NULL!	#NULL!	#NULL!	#NULL!	#NULL!	#NULL!	#NULL!	#NULL!	#NULL!		3	3	1	6	#NULL!	7	3	12
1	4	Hum intervention Sept 2020 first session	23.9667	1	1	2	36	16	3	2	3	2	Usa	1	0	I felt belittled several years ago. My wife and I were at a low point in our relationship. She was drunk one day and was talking to me about my current job. She told me that I never do more than I have to do. Which is not true. It really hurt my feelings. We have since worked out our issues and our relationship is great right now.	34	10	10	8				#NULL!							#NULL!	#NULL!	#NULL!	#NULL!	#NULL!	#NULL!	#NULL!	#NULL!	#NULL!	#NULL!		1	1	6	6	#NULL!	5	3	5
1	4	Hum intervention Sept 2020 first session	21.1333	1	1	2	28	16	1	1	0	2	American	1	0	Someone humiliated me at work. They made a claim about my financial status. It was embarrassing the whole day. I didn't want to show my face to people and I wanted to leave. Everyone kept bringing it up the whole day. It honestly made me consider quitting. I resented that person who started it to this day.	28	8	4	6				#NULL!							#NULL!	#NULL!	#NULL!	#NULL!	#NULL!	#NULL!	#NULL!	#NULL!	#NULL!	#NULL!		6	3	1	1	#NULL!	15	8	17
1	4	Hum intervention Sept 2020 first session	23.8833	1	1	2	31	16	2	1	0	2	American	3	0	An event where I felt belittled and my dignity was compromised was with my ex girlfriend several years ago. I discovered her flirting via text message with a male friend of hers who she had past relations with. I suspected she was acting distant/strange and in a jealous moment, searched through her cell phone. When I opened her phone I scrolled through her text messages and was disgusted to see h…	29	8	8	9				#NULL!							#NULL!	#NULL!	#NULL!	#NULL!	#NULL!	#NULL!	#NULL!	#NULL!	#NULL!	#NULL!		6	6	6	6	#NULL!	13	6	13
1	4	Hum intervention Sept 2020 first session	32.35	1	1	2	66	21	1	1	0	2	American	1	0	There was a girl I was quite smitten with long ago in college. I thought we were getting along great, so I asked her out one day at class. She laughed at me and said I must be kidding. She went to sit with her girlfriends and they laughed at me, too. I was embarrassed and rather distressed by this incident. I dropped the class.	20	10	9	2				#NULL!							#NULL!	#NULL!	#NULL!	#NULL!	#NULL!	#NULL!	#NULL!	#NULL!	#NULL!	#NULL!		1	1	6	6	#NULL!	5	2	6
1	4	Hum intervention Sept 2020 first session	20.55	1	1	2	51	16	2	1	0	2	american	1	0	Last year, 2019, I was leading a team meeting with my boss present in the room. As I advanced through the slides, my boss kept pointing our items that were insignificant and what she thought was superfluous information. I felt belittled in the meeting as it lasted half a day. I was discouraged and was unable to respond as I wanted to given the group setting.	50	7	1	7				#NULL!							#NULL!	#NULL!	#NULL!	#NULL!	#NULL!	#NULL!	#NULL!	#NULL!	#NULL!	#NULL!		6	6	1	6	#NULL!	6	3	5
1	4	Hum intervention Sept 2020 first session	56.7	1	1	2	32	16	3	2	3	2	European	1	0	This event was when I was cheated on by a girlfriend and when I confronted her about it. It started a big argument with here denying everything but when she did finally admit to it she said very hurtful things belittling me and trying to make me feel bad and turn the entire situation on me.	26	9	9	10				#NULL!							#NULL!	#NULL!	#NULL!	#NULL!	#NULL!	#NULL!	#NULL!	#NULL!	#NULL!	#NULL!		1	6	1	6	#NULL!	7	4	6
1	4	Hum intervention Sept 2020 first session	54.25	1	1	2	31	21	4	1	0	2	American	1	0	Back about 4 years when I was married, my ex wife decided to break up with me out of the blue on a Monday morning before we left for work. She did it very forcefully and gave me little chance to talk and to see if we could work it out. I felt so small that day. I had to take time off work because I was so shocked. That memory scarred me and now I sometimes feel afraid my new wife will do the same…	27	10	6	7				#NULL!							#NULL!	#NULL!	#NULL!	#NULL!	#NULL!	#NULL!	#NULL!	#NULL!	#NULL!	#NULL!		6	6	1	6	#NULL!	12	4	13
1	4	Hum intervention Sept 2020 first session	28.9667	1	1	2	30	16	3	2	1	2	American	2	0	I had just gotten into an argument with my at the time girlfriend just before a family function. I was so upset that I started to cry because I had no control of the situation whatsoever. So, we make it to the party and she is indulging in some drinks, next you know she's telling all of my family and friends how I was crying and how I always cry like a female. It was very degrading and frustratin…	25	9	8	10				#NULL!							#NULL!	#NULL!	#NULL!	#NULL!	#NULL!	#NULL!	#NULL!	#NULL!	#NULL!	#NULL!		1	1	1	1	#NULL!	5	2	5
1	4	Hum intervention Sept 2020 first session	65.55	1	1	2	39	18	3	2	1	2	USA	1	0	In my previous job, we had a new customer that we were setting up and working with on their first incoming shipment. I had been working with our local contacts at the company and everything was going well and running on time. I had the account billed for the shipment in advance and was feeling good about the tranaction. My supervisor was reviewing the shipment and discovered I had billed the acco…	38	8	5	10				#NULL!							#NULL!	#NULL!	#NULL!	#NULL!	#NULL!	#NULL!	#NULL!	#NULL!	#NULL!	#NULL!		1	1	1	6	#NULL!	5	2	6
1	4	Hum intervention Sept 2020 first session	46.5	1	1	2	48	14	3	2	1	2	American	1	0	As strange as it sounds, being called up to the podium to speak at a company townhall that I was neither prepared for, or expected to do. I was instead called up out of the blue due to the senior leadership individual having a problem with me and using the opportunity to throw me under the bus, while being caught off-guard in front of a crowd of nearly 225 peers and other leadership. While I was …	47	9	5	10				#NULL!							#NULL!	#NULL!	#NULL!	#NULL!	#NULL!	#NULL!	#NULL!	#NULL!	#NULL!	#NULL!		6	6	1	6	#NULL!	7	4	8
1	4	Hum intervention Sept 2020 first session	24.3833	1	1	2	36	16	3	1	0	2	American	3	0	A woman I was in a relationship with was going through a mental health crisis, and she ended up calling my parents and divulging very personal secrets to them as a way of 'getting back at me' (I had done nothing to her), and she ended up trying to turn my friends against me by messaging them behind my back and saying I was spreading rumors about them. It made it incredibly awkward to talk to both…	28	5	5	10				#NULL!							#NULL!	#NULL!	#NULL!	#NULL!	#NULL!	#NULL!	#NULL!	#NULL!	#NULL!	#NULL!		1	1	1	1	#NULL!	5	2	5
1	4	Hum intervention Sept 2020 first session	21.3333	1	1	2	38	16	1	1	0	2	american	3	0	I was rejected by a dating interest of mine. The girl stood me up at a date and I felt like a loser and embarrassed. I felt like less of a man because of it. My dignity was hurt as I was made to look like a fool at the restaurant all by myself. The person obviously had no regards to my feelings whatsoever.	37	10	9	6				#NULL!							#NULL!	#NULL!	#NULL!	#NULL!	#NULL!	#NULL!	#NULL!	#NULL!	#NULL!	#NULL!		6	6	1	6	#NULL!	8	2	10
1	4	Hum intervention Sept 2020 first session	28.8	1	1	2	28	19	2	1	0	2	American	1	0	It was my first time working on a new process task at the office, and I kept making mistakes, or what people thought were mistakes. Either way, both felt like a knock at my credibility and competence. They happened at least once or twice a day for a few weeks. Towards the end, my manager asked me about my process of "checking my own work" because there were so many mistakes. That comment hit me r…	28	7	9	8				#NULL!							#NULL!	#NULL!	#NULL!	#NULL!	#NULL!	#NULL!	#NULL!	#NULL!	#NULL!	#NULL!		6	3	1	6	#NULL!	9	3	9
1	4	Hum intervention Sept 2020 first session	55.4833	1	1	2	26	15	3	1	0	2	American	3	0	I remember one day coming home from high school with a friend. Unfortunately, we didn't have an umbrella that day and it was raining a lot, the bus from our high school passed us by and some people yelled "Losers!" from the bus. That event has motivated me and my friend every time we feel bad about obstacles to our goals. / /	17	7	7	6				#NULL!							#NULL!	#NULL!	#NULL!	#NULL!	#NULL!	#NULL!	#NULL!	#NULL!	#NULL!	#NULL!		6	1	1	1	#NULL!	6	2	7
1	4	Hum intervention Sept 2020 first session	36.1	1	1	2	32	17	3	2	1	2	USA	1	0	When I was in college I did a group project in class. We were supposed to be giving a presentation about sexual harassment like we were talking to employees at a company. We included a video that I wasn’t a part of choosing. It was very sexually explicit and not appropriate for class. The teacher was pretty angry with us for showing it and I was embarrassed to have been a part of the group that s…	20	7	0	10				#NULL!							#NULL!	#NULL!	#NULL!	#NULL!	#NULL!	#NULL!	#NULL!	#NULL!	#NULL!	#NULL!		1	1	6	1	#NULL!	5	2	5
1	4	Hum intervention Sept 2020 first session	45.35	1	1	2	63	16	3	1	0	2	USA	1	0	The best incident I can recall is when my then girlfriend decided to break up with me. It can suddenly and without warning. We were standing in a line to get some pizza and she tells me it is over. I thought she was joking but everyone there in the line heard her and were amused looking. Her and I had it out then and there and things got loud and nasty things were shouted. We put on quite the sho…	49	10	6	10				#NULL!							#NULL!	#NULL!	#NULL!	#NULL!	#NULL!	#NULL!	#NULL!	#NULL!	#NULL!	#NULL!		1	1	6	6	#NULL!	5	2	5
1	4	Hum intervention Sept 2020 first session	19.1833	1	1	2	32	16	1	1	0	1	Chinese	5	Asian	My mom woke me up in the morning at 7am and told me to make breakfast for the family. She said I don't contribute nothing to the family even though I help with the mortgage. She thinks I am useless and does nothing for the family. I felt belittled and my dignity was compromised. I feel that I should be treated better.	32	9	9	8				#NULL!							#NULL!	#NULL!	#NULL!	#NULL!	#NULL!	#NULL!	#NULL!	#NULL!	#NULL!	#NULL!		3	3	1	1	#NULL!	10	4	11
1	4	Hum intervention Sept 2020 first session	24.85	1	1	2	32	16	2	1	0	2	USA	1	0	My dignity was compromised when someone rambled about me in front of the entire class in high school. They called me a "nobody", belittled me, made fun of my size (at the time), and said I was ridiculous. They basically just tried to drag me down in public to make themselves look better. Unfortunately, I lost a lot of my confidence that day and I still struggle with self-esteem to this day.	16	10	10	8				#NULL!							#NULL!	#NULL!	#NULL!	#NULL!	#NULL!	#NULL!	#NULL!	#NULL!	#NULL!	#NULL!		3	3	6	6	#NULL!	9	5	16
1	4	Hum intervention Sept 2020 first session	25.7	1	1	1	54	14	3	1	0	1	American	1	0	My husband and I were at our local hangout, a sports bar, and having a beer and dinner. We are friends with the staff, including the manager. My husband asked if I heard what the manager said about her boyfriend - something about his looks. I responded that I didn't but I asked him if she said she wasn't turned on, because he was a homely man. The manager was nearby and heard what I said. She cam…	53	10	10	1				#NULL!							#NULL!	#NULL!	#NULL!	#NULL!	#NULL!	#NULL!	#NULL!	#NULL!	#NULL!	#NULL!		1	1	1	1	#NULL!	5	2	5
1	4	Hum intervention Sept 2020 first session	28.5833	1	1	1	45	12	3	1	0	2	American	1	0	Around 30 years ago, my father and I had gone shark fishing with my uncle. We did well, fishing-wise, but the day spiraled out of control at the end. When we were collecting the gear and moving it onto the dock, my father attempted to hand me his camera (this was in 1990, when cellphones didn't exist). / / Unfortunately, I dropped it, and it fell into the water. He tore into me ferociously in fro…	15	10	10	2				#NULL!							#NULL!	#NULL!	#NULL!	#NULL!	#NULL!	#NULL!	#NULL!	#NULL!	#NULL!	#NULL!		6	1	1	6	#NULL!	5	4	6
1	4	Hum intervention Sept 2020 first session	43.2833	1	1	1	28	18	2	1	0	2	United States of America	1	0	A time that comes to mind right away is an interaction that I had with the supervisor that worked with me right before my current one started. I had just started the job I am working now and was still learning the ropes of how to do everything. One thing led to another and I made an honest mistake (which was honestly based around a failure in training) but the mistake was made and he decided that…	24	10	10	10				#NULL!							#NULL!	#NULL!	#NULL!	#NULL!	#NULL!	#NULL!	#NULL!	#NULL!	#NULL!	#NULL!		6	1	1	6	#NULL!	5	3	7
1	4	Hum intervention Sept 2020 first session	82.9333	1	1	1	35	15	3	2	1	2	AMERICAN	1	0	My teacher humiliated me in front of my classmates. This has happened in my college days. It lasted for 2 hours and broke my heart too. I took a lesson from my mistake and started to work on it and now that humiliation became a turning point in my life. I worked hard on my weakness and i believed my inner strength strongly. Even my friends started to avoid me after the humiliation and that time i…	24	9	5	5				#NULL!							#NULL!	#NULL!	#NULL!	#NULL!	#NULL!	#NULL!	#NULL!	#NULL!	#NULL!	#NULL!		6	3	1	1	#NULL!	7	4	9
1	4	Hum intervention Sept 2020 first session	33.45	1	1	1	31	14	2	1	0	2	American	3	0	There was one time that I was upset with my Brother in Law for making comments about my balls being in my girlfriend's purse because I had left early from a kids party. I wanted to leave because I was tired and had to go to work tomorrow. But regardless of how I felt or what I said everybody heard it and I wasn't really happy with that.	27	6	5	7				#NULL!							#NULL!	#NULL!	#NULL!	#NULL!	#NULL!	#NULL!	#NULL!	#NULL!	#NULL!	#NULL!		1	1	1	1	#NULL!	5	2	5
1	4	Hum intervention Sept 2020 first session	41.2333	1	1	1	61	16	3	1	0	2	American	1	0	In a surprise move, I was tasked to give an operations briefing by the Commander for a large group of Soldiers several years ago. I was never given a heads up and had no preparation for the briefing. I put up some older slides on the projector that did not really adequately cover the proposed topic at hand. The Commander stopped the briefing in progress and belittled me in front of the group for …	28	10	9	9				#NULL!							#NULL!	#NULL!	#NULL!	#NULL!	#NULL!	#NULL!	#NULL!	#NULL!	#NULL!	#NULL!		6	6	1	6	#NULL!	9	4	10
1	4	Hum intervention Sept 2020 first session	31.25	1	1	1	35	15	1	1	0	2	American	5	Biracial Caucasian, Asian	An experience in which I felt belittled or that my dignity was compromised occurred when I was trying to order something at a restaurant. I apparently mispronounced the name of the dish to the extent that it was humorous to others as they laughed after I said the dish's name. Another person then corrected me and laughed. This was not only embarrassing but also humiliating.	30	10	10	5				#NULL!							#NULL!	#NULL!	#NULL!	#NULL!	#NULL!	#NULL!	#NULL!	#NULL!	#NULL!	#NULL!		1	1	1	1	#NULL!	5	2	5
1	4	Hum intervention Sept 2020 first session	35.9167	1	1	1	28	13	2	1	0	2	American	1	0	Once I was cooking at work, a typical day, but orders were getting a little backed up because I had inexperienced servers. My boss didn't like how I was handling the situation and got on the grill with me and started berating me and telling me how horrible of a job I was doing. I politely asked him to calm down, as not only was he humiliating me in front of my coworkers and customers, but he was …	26	10	6	10				#NULL!							#NULL!	#NULL!	#NULL!	#NULL!	#NULL!	#NULL!	#NULL!	#NULL!	#NULL!	#NULL!		1	1	1	1	#NULL!	5	2	5
1	4	Hum intervention Sept 2020 first session	43.15	1	1	1	25	14	1	1	0	2	American	1	0	While I was giving a presentation in middle school someone pulled down my basketball shorts. Everyone in the class saw my underwear. Everyone laughed as I pulled my basketball shorts back up. I was not able to finish the presentation, and rushed back towards my seat. The teacher was not even paying attention, and the person who did it did not get in trouble.	12	10	10	5				#NULL!							#NULL!	#NULL!	#NULL!	#NULL!	#NULL!	#NULL!	#NULL!	#NULL!	#NULL!	#NULL!		1	1	1	6	#NULL!	8	2	11
1	4	Hum intervention Sept 2020 first session	50.5667	1	1	1	66	18	3	2	2	2	usa	1	0	I was playing basketball for an adult team. We were losing and the coach blamed the referees. He pulled us off the floor and refused to continue the game. I disagreed as did the other players. I was embarrassed by him as I thought we could continue. I left the team and never came back. I did not like like that he decided for the team.	40	9	9	9				#NULL!							#NULL!	#NULL!	#NULL!	#NULL!	#NULL!	#NULL!	#NULL!	#NULL!	#NULL!	#NULL!		1	1	6	1	#NULL!	5	2	5
1	4	Hum intervention Sept 2020 first session	32.6833	1	1	1	42	12	1	1	0	2	american	1	0	i was at a restaurants in the city one time. the waiter was bringing us drinks and she set them on the table. i went to go grab it and i spilled all over the front of my pants. when we had to leave we had to walk a mile to the car. i was so embarrassed people were looking and pointing at me.	25	10	10	0				#NULL!							#NULL!	#NULL!	#NULL!	#NULL!	#NULL!	#NULL!	#NULL!	#NULL!	#NULL!	#NULL!		1	1	1	1	#NULL!	7	5	9
1	4	Hum intervention Sept 2020 first session	49.8833	1	1	1	38	16	3	1	0	2	american	1	0	I was working at a retail store as a cashier. A customer came in to return and item, but did not have a receipt. I asked them, politely, if they had the credit card they used or some other form to verify they purchased the item. The man stated he did not and started to become agitated. I told him that, unfortunately, we could not return the item without a receipt or the credit card used to purcha…	18	8	1	1				#NULL!							#NULL!	#NULL!	#NULL!	#NULL!	#NULL!	#NULL!	#NULL!	#NULL!	#NULL!	#NULL!		1	1	1	1	#NULL!	5	2	5
1	4	Hum intervention Sept 2020 first session	10.1	1	1	1	27	13	3	1	0	2	american	1	0	I was working at a restaurant and the manager singled me out and was very rude to me. I did not like the treatment I got from them and felt very bad about myself. I would not want anyone to experience that kind of thing. I was always the end of their jokes and they always laughed at me. This one occasion they just told me everything that was wrong with me at work.	26	3	0	2				#NULL!							#NULL!	#NULL!	#NULL!	#NULL!	#NULL!	#NULL!	#NULL!	#NULL!	#NULL!	#NULL!		3	6	1	1	#NULL!	14	6	11
1	4	Hum intervention Sept 2020 first session	51	1	1	1	44	14	3	2	2	2	USA	5	Japanese-Caucasian	I was walking my dogs around the neighborhood on a Saturday morning and I had the misfortune of explosive diarrhea and no where to relieve myself. I had to tie my shirt around my waste to cover the wet, brown stain on the back of my shorts and then ducked down an ally to squat behind a trash bin to defecate what was left. As I was pulling my soiled shorts up, a neighbor entered the ally from his …	44	10	9	7				#NULL!							#NULL!	#NULL!	#NULL!	#NULL!	#NULL!	#NULL!	#NULL!	#NULL!	#NULL!	#NULL!		6	6	1	6	#NULL!	9	2	6
1	4	Hum intervention Sept 2020 first session	41.0167	1	1	1	37	18	2	2	3	2	American	5	Mixed African American, White	I had a negative encounter with the chef I work for, regarding a purchasing decision I made. He tried to accuse me in front of one of sous chefs that I had not made a significant buying decision when I had. I corrected him in front of a subordinate, and he did not like it, so he continued to ridicule my purchasing choices over the last week. I was upset for a while after, and he did not apologise…	36	8	3	8				#NULL!							#NULL!	#NULL!	#NULL!	#NULL!	#NULL!	#NULL!	#NULL!	#NULL!	#NULL!	#NULL!		1	1	1	1	#NULL!	6	2	5
1	4	Hum intervention Sept 2020 first session	16.5833	1	1	1	23	16	3	2	2	2	american	1	0	When my daughter was born I was still a kid myself and did not know how to grow up, I had a really strict father in law that expected me to immediately provide for her and his daughter. There came a point when she was about six months of age that he sit me down and told me how it was going to be if I wanted to still be in her life. I felt bad and like a dumb kid because these were things that I s…	16	10	10	5				#NULL!							#NULL!	#NULL!	#NULL!	#NULL!	#NULL!	#NULL!	#NULL!	#NULL!	#NULL!	#NULL!		1	1	1	1	#NULL!	5	2	5
1	4	Hum intervention Sept 2020 first session	65.2167	1	1	1	37	16	3	2	2	2	American	1	0	In 2004 I was working as a Nike/Addidas Specialist in the Men’s Department of Macy’s, and I had actually been there for about a year - so I knew what I was doing. My sales were consistently at the top of the department, and I managed to consistently have the highest number of credit card signups (Anyone working in retail in the last 20 years knows what I’m talking about. - as does anyone who has …	28	7	6	9				#NULL!							#NULL!	#NULL!	#NULL!	#NULL!	#NULL!	#NULL!	#NULL!	#NULL!	#NULL!	#NULL!		6	3	1	1	#NULL!	12	5	13
1	4	Hum intervention Sept 2020 first session	39.5333	1	1	1	30	16	3	2	1	2	Amerian	1	0	I had a boss at an old job harshly criticize my work. He did it in front of my other co-workers and I believe he did it to embarrass me in front of everyone. He called my work terrible and called me incompetent. It was humiliating. This event made me question if I wanted to continue working at a place where my boss would talk so harshly about his subordinates.	21	10	8	10				#NULL!							#NULL!	#NULL!	#NULL!	#NULL!	#NULL!	#NULL!	#NULL!	#NULL!	#NULL!	#NULL!		6	1	1	6	#NULL!	7	5	8
1	4	Hum intervention Sept 2020 first session	35.05	1	1	1	22	13	1	1	0	2	usa	1	0	An encounter where I felt belittled by another person was with my old roommate while I still lived with him. He burst inside extremely drunk and immediately targeted me and became verbally abusive in front of a group of several mutual friends. He used several profane insults and was being very cruel. It took all of my willpower to not physically assault him, as he had already crossed the line of …	22	8	4	10				#NULL!							#NULL!	#NULL!	#NULL!	#NULL!	#NULL!	#NULL!	#NULL!	#NULL!	#NULL!	#NULL!		6	6	1	6	#NULL!	8	2	8
1	4	Hum intervention Sept 2020 first session	47.6333	1	1	1	28	17	3	1	0	2	American	1	0	Last year, me and my friends were drinking and having a party at my place. My fiancée made me drinks, which usually are stronger than most, which caused me to black out. In the middle of the night when I was completely out of it, I went into the closet and used it as a bathroom. Apparently, when I was caught, I was telling people that I was taking a bath. They thought it was funny. When I woke up…	27	8	9	8				#NULL!							#NULL!	#NULL!	#NULL!	#NULL!	#NULL!	#NULL!	#NULL!	#NULL!	#NULL!	#NULL!		1	1	1	6	#NULL!	6	2	8
1	4	Hum intervention Sept 2020 first session	34.9	1	1	1	79	16	4	2	4	2	American	1	0	While attending a sock hop in our school gym, I dropped a bottle of beer in the middle of the gym. I had it under my arm inside of my jacket. It slipped and hit the floor where many were dancing. It was most embarassing for me and I was definantely, humitialated. I stooped down and picked the bottle up and hurried out of the gym. But, by then, my reputation had been besmurched and I could never o…	15	10	10	10				#NULL!							#NULL!	#NULL!	#NULL!	#NULL!	#NULL!	#NULL!	#NULL!	#NULL!	#NULL!	#NULL!		1	1	1	1	#NULL!	5	5	5
1	4	Hum intervention Sept 2020 first session	23.85	1	1	1	49	16	3	2	2	2	American	1	0	I was part of a golf team over the summer last year where I was asked to become a member. We played once a week and paid our dues weekly. i was filling in for someone who was no longer able to play because of work commitments. he was a good golfer and I was not as good as he was. After a few weeks I did not play well at all since it was early in the season. I played terrible and had the worst sco…	48	9	8	8				#NULL!							#NULL!	#NULL!	#NULL!	#NULL!	#NULL!	#NULL!	#NULL!	#NULL!	#NULL!	#NULL!		6	1	1	6	#NULL!	8	2	6
1	4	Hum intervention Sept 2020 first session	29.4167	1	1	1	35	16	3	1	0	2	United States	1	0	My brother-in-law berated me in front of our entire family. He has been building a tiny house on his parents' (also my wife's parents) land, and he's been frustrated with the process. I suggested a few ideas to him, and he told me how stupid they were and that I didn't know what I was talking about. He said that I don't have any idea what doing anything like building a house is about, so I should…	35	10	9	9				#NULL!							#NULL!	#NULL!	#NULL!	#NULL!	#NULL!	#NULL!	#NULL!	#NULL!	#NULL!	#NULL!		3	3	1	6	#NULL!	13	5	17
1	4	Hum intervention Sept 2020 first session	41.35	1	1	1	34	16	1	1	0	2	American	1	0	I was basically called out by my baseball coach after one of our games. When I was younger, I played on my school's baseball team. I'm not going to go into the specifics of the game/strategy, but after the game the coach announced to everyone on the team that the reason he chose a particular strategy (which didn't end up working) at the end of the game was because I wasn't good enough and he didn…	15	7	5	6				#NULL!							#NULL!	#NULL!	#NULL!	#NULL!	#NULL!	#NULL!	#NULL!	#NULL!	#NULL!	#NULL!		3	6	1	6	#NULL!	6	3	11
1	4	Hum intervention Sept 2020 first session	16.95	1	1	1	35	18	3	2	1	2	American	1	0	I was attending middle school and had recently moved to a new area. It was a small school and I was considered an outsider. I was a little overweight and was made fun of for it. There was a jock in p.e. class that used to pick on people and he happened to pick on me. He tried to pants me in front of everyone and actually broke one of my necklaces. I was humiliated and laughed at and the teacher d…	14	10	9	10				#NULL!							#NULL!	#NULL!	#NULL!	#NULL!	#NULL!	#NULL!	#NULL!	#NULL!	#NULL!	#NULL!		6	1	1	6	#NULL!	10	3	9
1	4	Hum intervention Sept 2020 first session	28.1667	1	1	1	25	16	1	1	0	2	American	1	0	One time in middle school I was working on a science experiment with some other classmates. I was excited and kept offering suggestions while working on it. While I was offering my input one of my classmates said, "Dude, shut up," I was taken aback and didn't really know how to react. I ended up crying a little and got made fun of. I still think back to this occasionally.	12	10	9	10				#NULL!							#NULL!	#NULL!	#NULL!	#NULL!	#NULL!	#NULL!	#NULL!	#NULL!	#NULL!	#NULL!		1	1	6	6	#NULL!	5	2	5
1	4	Hum intervention Sept 2020 first session	29.1333	1	1	1	55	13	1	1	0	2	American	1	0	I was at a company communication function and the Production Manager, who held the meeting, seemed compelled to make a scene in which I was the butt of the joke. In front of the entire staff. He put a lot of efffort into making it look like there was an inside joke about me. I said nothing at the time.	45	5	2	1				#NULL!							#NULL!	#NULL!	#NULL!	#NULL!	#NULL!	#NULL!	#NULL!	#NULL!	#NULL!	#NULL!		1	1	1	6	#NULL!	5	2	5
1	4	Hum intervention Sept 2020 first session	33.8833	1	1	1	48	13	1	1	0	2	American	1	0	I flunked out of college. This was due not to my ability, but more so due to my lack of motivation. I felt like a failure and was ashamed every time someone asked about school. I felt lesser than my friends who were able to get through college. Even today 28 years later I am frustrated from not taking advantage of my opportunities.	18	10	10	7				#NULL!							#NULL!	#NULL!	#NULL!	#NULL!	#NULL!	#NULL!	#NULL!	#NULL!	#NULL!	#NULL!		1	1	1	6	#NULL!	7	4	6
1	4	Hum intervention Sept 2020 first session	37.8167	1	1	1	38	16	1	1	0	2	American	2	0	A few years after I joined my team, I attended a training course with members of other offices. The training course was training on a new software package that we had to use. The training was led by the company who created the software. While using the software, I encountered a bug that caused me to have an error in the program. I notified the trainer and he proceeded to blame me for not knowing …	33	6	6	3				#NULL!							#NULL!	#NULL!	#NULL!	#NULL!	#NULL!	#NULL!	#NULL!	#NULL!	#NULL!	#NULL!		1	1	6	6	#NULL!	5	2	5
1	4	Hum intervention Sept 2020 first session	64.9667	1	1	1	56	20	3	2	2	2	United States	1	0	A few years ago, my direct supervisor told me that people with my academic degree often have previously failed out of medical school. My supervisor was a physician and I am a dentist. I found this statement humiliating and demeaning. I worked very hard to get through undergraduate school and then another four years for dental school. My supervisor's comment was insulting and made me feel very low…	35	9	6	1				#NULL!							#NULL!	#NULL!	#NULL!	#NULL!	#NULL!	#NULL!	#NULL!	#NULL!	#NULL!	#NULL!		6	1	1	6	#NULL!	10	5	9
1	4	Hum intervention Sept 2020 first session	33.4833	1	1	1	26	16	1	1	0	2	American	2	0	I was at a competition for soccer and at the end of the tournament they were handing out trophies and one of the trophies was the MVP of the tournament. The time came and they announced the winner, it was me! I walked up the stage and I got handed the medal and the cup like trophy. Few seconds later the announcer said that he read the wrong name and that I didn't win. The actual winner came and I…	19	10	5	8				#NULL!							#NULL!	#NULL!	#NULL!	#NULL!	#NULL!	#NULL!	#NULL!	#NULL!	#NULL!	#NULL!		1	6	1	6	#NULL!	7	2	6
1	4	Hum intervention Sept 2020 first session	24.0833	1	1	1	61	16	4	2	2	2	American	1	0	I was in 8th grade and on the school bus, I had a kid who would bully me. It got to the point that I didn't even want to go to school, and would worry and make myself sick because of the pain and humiliation this kid was doing. To this day and it's close to 50 years later, if I saw him today, I would hurt him for what he put me through. There was no growing from this experience, the was only pain…	13	10	10	10				#NULL!							#NULL!	#NULL!	#NULL!	#NULL!	#NULL!	#NULL!	#NULL!	#NULL!	#NULL!	#NULL!		3	3	1	6	#NULL!	8	10	21
1	4	Hum intervention Sept 2020 first session	20.5167	1	1	1	25	12	1	1	0	2	European White	1	0	Being bullied and called names in middle school and my freshman year of high school. I felt sad, angry, and embarrassed about being picked on. I was tripped, pushed, tackled onto the ground, called retarded and other names, etc. Almost every day in middle school I was being made fun of and picked on by bullies. I went to the school counselor, teachers, and the principal and some of them tried to …	12	10	9	10				#NULL!							#NULL!	#NULL!	#NULL!	#NULL!	#NULL!	#NULL!	#NULL!	#NULL!	#NULL!	#NULL!		6	1	1	6	#NULL!	22	9	23
1	4	Hum intervention Sept 2020 first session	32.7167	1	1	1	26	15.5	1	1	0	3	American	1	0	People whom I thought were friends utterly ridiculed me after losing one of the most important career opportunities in my life due to a mental illness issue. They blamed my lack of "maturity" and "recklessness" in the reason I was fired, even after learning exactly what happened. I was utterly mortified.	25	9	9	6				#NULL!							#NULL!	#NULL!	#NULL!	#NULL!	#NULL!	#NULL!	#NULL!	#NULL!	#NULL!	#NULL!		6	6	1	6	#NULL!	5	2	5
1	4	Hum intervention Sept 2020 first session	26.3167	1	1	1	45	14	3	2	2	1	american	1	0	I had a difficult customer in my business last year. This customer was well off, very educated, and one of the wealthiest people in my community. I am a building contractor, and my company did a large renovation project at this mans home. He constantly nitpicked our work, questioned our ability, our knowledge, and our education. It was a large job that would contribute a healthy payoff to my comp…	42	6	0	9				#NULL!							#NULL!	#NULL!	#NULL!	#NULL!	#NULL!	#NULL!	#NULL!	#NULL!	#NULL!	#NULL!		6	6	1	6	#NULL!	7	2	6
1	4	Hum intervention Sept 2020 first session	30.3667	1	1	1	28	12	2	1	0	2	White	1	0	When I was in about 4th grade, on vacation with friends, they stripped me and teased me at the hotel pool. No one else was in or around the pool but I felt completely ashamed and scarred. They stripped off my bathing suit and were making fun of my body. It happened a few other times as well but this was the lowest of the low. We were in a very nice indoor hotel, and no one seemed to stand up for …	10	10	10	10				#NULL!							#NULL!	#NULL!	#NULL!	#NULL!	#NULL!	#NULL!	#NULL!	#NULL!	#NULL!	#NULL!		3	6	6	6	#NULL!	5	2	5
1	4	Hum intervention Sept 2020 first session	62.4833	1	1	1	40	18	3	2	3	1	United States	1	0	When I was seventeen I was set to go to an Ivy League University on a full scholarship. Due to my guardian being unwilling to sign the income declaration I could not attend that school or any college. I ended up being homeless for a while and had to get multiple low status jobs which included doing inventory of grocery stores. I ran into the father of a girl I dated in high school while doing thi…	18	9	9	4				#NULL!							#NULL!	#NULL!	#NULL!	#NULL!	#NULL!	#NULL!	#NULL!	#NULL!	#NULL!	#NULL!		1	1	6	1	#NULL!	5	2	5
1	4	Hum intervention Sept 2020 first session	42.8167	1	1	1	54	16	3	2	3	2	US	1	0	Receiving into the Ohio prison system. This involved being naked and searched in a way that was very intrusive and in a way to demean and dehumanize. All I could do was to look forward to an end, that it wouldn't go on forever. I do believe that there are people who get personal pleasure out of this type of activity.	48	9	8	3				#NULL!							#NULL!	#NULL!	#NULL!	#NULL!	#NULL!	#NULL!	#NULL!	#NULL!	#NULL!	#NULL!		1	1	6	6	#NULL!	5	2	5
1	4	Hum intervention Sept 2020 first session	47.9667	1	1	1	38	16	3	2	2	2	American	1	0	When my wife was pregnant with our first child I wrote a letter to my father in law who has never liked me about how I knew he didn't like me but that I was going to do the best for my child. He wrote back horrible things about me telling me I was no good and I would never be good for my children and I should just leave. Getting the letter wasn't the worst part though as he forwarded it to my fam…	30	10	8	8				#NULL!							#NULL!	#NULL!	#NULL!	#NULL!	#NULL!	#NULL!	#NULL!	#NULL!	#NULL!	#NULL!		3	3	1	6	#NULL!	15	9	19
1	4	Hum intervention Sept 2020 first session	66.6167	1	1	1	67	14	1	1	0	2	American	1	0	I was on a job with a customer. We had needed to do an inspection of a piece of property for the customer. When we arrived at the property I realized that I had made a mistake. I had forgotten to give the inspector the day and time of the inspection. I managed to talk my way out of the mistake that I had made to the satisfaction of the customer. But it was very embarrassing.	50	7	6	0				#NULL!							#NULL!	#NULL!	#NULL!	#NULL!	#NULL!	#NULL!	#NULL!	#NULL!	#NULL!	#NULL!		6	6	1	1	#NULL!	7	7	8
1	4	Hum intervention Sept 2020 first session	13.6333	1	1	1	28	12	3	1	0	2	American	1	0	I was at work and one of my co workers needed help fixing the forklift. Well I know quite a bit about mechanics so as I started helping I had realized what the problem had been. I start fixing the problem and he basically pushed me aside in front of the forman and took over as if he knew what he was doing and took credit for the work that had been done to solve the issue.	27	7	5	10				#NULL!							#NULL!	#NULL!	#NULL!	#NULL!	#NULL!	#NULL!	#NULL!	#NULL!	#NULL!	#NULL!		1	1	1	1	#NULL!	5	2	5
1	4	Hum intervention Sept 2020 first session	23.2	1	1	1	21	15	1	1	0	2	American	1	0	I was out hanging out with my friends and they wanted to go drinking. I felt like I was already too drunk and I knew if I drank I would most likely end up getting sick and just not having a fun night. They kept on trying to peer pressure me but I had to say no and go back inside for the night once they left. My friends had ignored me for the next few days and I felt like completely ashamed of mys…	21	9	8	5				#NULL!							#NULL!	#NULL!	#NULL!	#NULL!	#NULL!	#NULL!	#NULL!	#NULL!	#NULL!	#NULL!		1	1	6	6	#NULL!	5	2	5
1	4	Hum intervention Sept 2020 first session	54.0667	1	1	1	32	14	1	1	0	2	American	1	0	I was going thru a change or being someone i wasnt. I was eating with a friend and being surrounded by homo plaques that creep every desire pass your door. At the eatery, person brought me my plate and kinda said something gay related, and i was so pissed off but at the same time, the guy was active and life like. Very embarrassing, but it was an event, and would say that i would relive it again.…	21	10	10	10				#NULL!							#NULL!	#NULL!	#NULL!	#NULL!	#NULL!	#NULL!	#NULL!	#NULL!	#NULL!	#NULL!		1	1	6	1	#NULL!	6	3	5
1	4	Hum intervention Sept 2020 first session	45.0833	1	1	1	58	16	3	1	0	2	USA	5	asian	It was a party of my co worker promotion party. My co worker is 10 year younger than me and jointed the company 5 years later than me. My boss and Director of the company also attend the party. There is great gathering. My co worker was feeling very proud of his promotion. It has made me feel belittler.	55	7	8	4				#NULL!							#NULL!	#NULL!	#NULL!	#NULL!	#NULL!	#NULL!	#NULL!	#NULL!	#NULL!	#NULL!		6	6	1	6	#NULL!	14	4	17
1	4	Hum intervention Sept 2020 first session	57.3667	1	1	1	30	16	1	2	2	2	american	1	0	when doing my project presentation my supervisor openly said that my work was the poorest and am not competitive I was embarrassed and felt so bad about it that I had to leave that organization immediately for me to recover from that shock. So I went forward and resigned from the organization and sought a place where my efforts were appreciated and did my best to get a promotion.	28	10	10	10				#NULL!							#NULL!	#NULL!	#NULL!	#NULL!	#NULL!	#NULL!	#NULL!	#NULL!	#NULL!	#NULL!		3	6	6	6	#NULL!	14	6	12
1	4	Hum intervention Sept 2020 first session	14.5667	1	1	1	29	14	2	1	0	2	American	1	0	While working for a cleaning company, I was assigned to drive to fro from both destinations, because I was the youngest, and the only token I get was an extra 50 cent. I still will do the same work as everyone and after we are done, I will drive to drop everybody back to their respective homes.	25	10	5	5				#NULL!							#NULL!	#NULL!	#NULL!	#NULL!	#NULL!	#NULL!	#NULL!	#NULL!	#NULL!	#NULL!		6	1	1	6	#NULL!	7	6	19
1	4	Hum intervention Sept 2020 first session	33.8333	1	1	1	52	19	1	1	0	1	USA	2	0	There was a situation where a professor said something racist/bigoted to me in a private meeting with him. I said nothing in response to him--I just looked at him. He knew right then what the situation was--I would not report him, and he would pass me. Dr. Charles Hampton, RIP. / (Rest in Pain?)	23	9	10	5				#NULL!							#NULL!	#NULL!	#NULL!	#NULL!	#NULL!	#NULL!	#NULL!	#NULL!	#NULL!	#NULL!		1	1	1	1	#NULL!	5	2	5
1	4	Hum intervention Sept 2020 first session	41.4667	1	1	1	55	22	3	2	6	2	USA	1	0	When I was a young man in my teens I was new to my secondary school. I was placed in a gym class with 30 other young men, none of whom I was familiar with. There was a young man in the class that was mean and aggressive. He singled me out and belittled me for my physical body's development, in front of the whole class. I was placed in a position where I could not leave and had to endure the insul…	15	10	10	10				#NULL!							#NULL!	#NULL!	#NULL!	#NULL!	#NULL!	#NULL!	#NULL!	#NULL!	#NULL!	#NULL!		6	1	1	6	#NULL!	7	3	7
1	4	Hum intervention Sept 2020 first session	38.6667	1	1	1	39	13	3	2	1	2	American	1	0	I went through divorce and as I had a close work group, it did not take long for everyone in the work place to find out. One night I was working, doing repairs with a group of people and one of the guys made a comment about my marriage ending that made me feel really small, I was a very low blow and I felt like he completely took my dignity away in front of there other people. Even if they were n…	36	10	9	6				#NULL!							#NULL!	#NULL!	#NULL!	#NULL!	#NULL!	#NULL!	#NULL!	#NULL!	#NULL!	#NULL!		1	1	1	6	#NULL!	5	4	7
1	4	Hum intervention Sept 2020 first session	29.9833	1	1	1	38	20	3	2	2	2	American	1	0	This sounds silly because it was so long ago, but I passed out during sex education in 5th grade. I remember it vividly because (1) it was the same day as our school recital (in which I had a speaking part), (2) I passed out right next to a girl who had a crush on me and (3) I actually peed myself while passed out (leading to a ton of laughter from the class). Suffice it to say, the girl no longe…	10	10	9	2				#NULL!							#NULL!	#NULL!	#NULL!	#NULL!	#NULL!	#NULL!	#NULL!	#NULL!	#NULL!	#NULL!		6	1	1	6	#NULL!	8	2	8
1	4	Hum intervention Sept 2020 first session	65.15	1	1	1	36	16	2	1	0	2	american	1	0	I do not know how to explain this but choosing to feel belittled is your choice. You don't get to choose what someone says to you, how they treat you or how others behave TO you. But how you choose to internalize everything, is up to you. Always. It was, is and will be. No doubt in this. But I have instances where people say I'm sorry that you choose to feel that way. I think it is fair to say al…	30	5	0	3				#NULL!							#NULL!	#NULL!	#NULL!	#NULL!	#NULL!	#NULL!	#NULL!	#NULL!	#NULL!	#NULL!		3	4	1	1	#NULL!	18	8	17
1	4	Hum intervention Sept 2020 first session	21.4833	1	1	1	52	16	1	1	0	2	American	1	0	The event was in the workplace where I was responsible for presenting an internal audit report to a small group of people. Part of the review was listing out the issues that were found during the audit. One of the audit points, while true, contained a small factual error. One of the participants in the meeting reacted in a very harsh way towards me in front of the group.	30	7	6	4				#NULL!							#NULL!	#NULL!	#NULL!	#NULL!	#NULL!	#NULL!	#NULL!	#NULL!	#NULL!	#NULL!		6	1	1	1	#NULL!	5	4	7
1	4	Hum intervention Sept 2020 first session	26.9833	1	1	1	31	16	1	1	0	2	USA	1	0	When I was in school I was accused of toilet papering someones house during homecoming week. Normally, this was tradition and acceptable. / However, I was very sick with the flu at the time and did not participate. / My house was "TP'd" and it was funny to see. However, when I returned to school, the administration had caught "fake news" and assumed that I was out TP'ing others homes. The dean of…	17	5	5	5				#NULL!							#NULL!	#NULL!	#NULL!	#NULL!	#NULL!	#NULL!	#NULL!	#NULL!	#NULL!	#NULL!		1	1	1	1	#NULL!	5	2	5
1	4	Hum intervention Sept 2020 first session	22.15	1	1	1	31	16	2	1	0	1	American	1	0	I remember when I was slightly younger, I was competing in a talent show in middle school. Halfway during the performance my face got white and I was really sick. I ended up throwing up on stage, I just remember looking out into the crowd and the whole school was laughing. It was rough. I remember the few days after, kids would ask me about it, and every time they did, I just remember being super…	12	10	9	8				#NULL!							#NULL!	#NULL!	#NULL!	#NULL!	#NULL!	#NULL!	#NULL!	#NULL!	#NULL!	#NULL!		1	1	1	6	#NULL!	5	2	5
1	4	Hum intervention Sept 2020 first session	44.1	1	1	1	33	16	2	1	0	2	American	1	0	Once at my job I had hired a new personal assistant, after a while some very important things began to be lost, since I already had a little confidence with my new assistant, I did not doubt her, it was a mistake, those things that They were lost, they were very important and my superiors blamed me, for not being "responsible", after an exhaustive search, I was able to get some of the things amon…	33	9	7	5				#NULL!							#NULL!	#NULL!	#NULL!	#NULL!	#NULL!	#NULL!	#NULL!	#NULL!	#NULL!	#NULL!		6	6	6	1	#NULL!	7	3	7
1	4	Hum intervention Sept 2020 first session	46.2167	1	1	1	26	16	1	1	0	1	American	1	0	When I was in 10th grade in chemistry class I had a teacher who was verbally abusive towards me and targeted me over the course of an entire semester. On one occasion he used both me and the smartest person in class as an example. He compared us against one another in a way that was designed to completely belittle my intelligence. He insulted me in front of the entire class and I was completely p…	16	10	10	8				#NULL!							#NULL!	#NULL!	#NULL!	#NULL!	#NULL!	#NULL!	#NULL!	#NULL!	#NULL!	#NULL!		3	4	1	6	#NULL!	8	4	15
1	4	Hum intervention Sept 2020 first session	46.1667	1	1	1	38	16	1	2	1	2	American	1	0	One such event in which I felt belittled occurred when I gave my Best Man's speech at my brother's wedding. I'm a very poor public speaker to begin with, but given the occasion I wanted to come out of my shell and try to do something interesting. I laced my speech with crude humor, in the vein of my favorite show at the time "Family Guy", and the speech fell flat. My brother thought it was funny,…	23	8	7	4				#NULL!							#NULL!	#NULL!	#NULL!	#NULL!	#NULL!	#NULL!	#NULL!	#NULL!	#NULL!	#NULL!		6	6	1	6	#NULL!	6	3	8
1	4	Hum intervention Sept 2020 first session	58.1	1	1	1	37	14	1	1	0	2	American	1	0	At work my boss was talking about ordering pizza for everyone, I got excited and was happy. My boss told me to shut the fuck up in front of everyone. I didn't say anything, and my boss made me look stupid, weak, and insulted me. I still remember this event to this day, and feel upset over it.	32	10	8	10				#NULL!							#NULL!	#NULL!	#NULL!	#NULL!	#NULL!	#NULL!	#NULL!	#NULL!	#NULL!	#NULL!		3	3	1	6	#NULL!	8	8	12
1	4	Hum intervention Sept 2020 first session	54.9333	1	1	1	29	18	3	2	2	2	American	1	0	I usually considered myself a pretty hardcore gamer, particularly when Starcraft II came out. I would win a lot of matches using cheap but effective tactics. One day I lost to a fella that I had beaten and cornered into a little corner of the map. Instead of finishing off I just played around and we talked for a while. While I did that he built a special base and amassed thousands of these star d…	14	10	9	9				#NULL!							#NULL!	#NULL!	#NULL!	#NULL!	#NULL!	#NULL!	#NULL!	#NULL!	#NULL!	#NULL!		1	1	6	6	#NULL!	5	2	5
1	4	Hum intervention Sept 2020 first session	83.6	1	1	1	65	14	4	2	1	2	USA	1	0	I had a non-emergency medical transport business where I transported former addicts to receive their methadone. I too was on methadone and would get my daily dose at the same time as my clients, but I got paid to bring them as well. The group wanted me to stop at a grocery store on the way back from the clinic. I refused as I had other transports scheduled. One of the clients went in for their do…	35	10	8	4				#NULL!							#NULL!	#NULL!	#NULL!	#NULL!	#NULL!	#NULL!	#NULL!	#NULL!	#NULL!	#NULL!		1	1	1	6	#NULL!	5	2	8
1	4	Hum intervention Sept 2020 first session	16.0167	1	1	1	30	12	1	1	0	2	American	1	0	Recently I was playing Euchre with family who are super competitive. I played the wrong card in error and was chastized for the play for the rest of the evening. This was not a fun experience whatsoever and makes no want to never play that game again with family. It happens with every game we play it seems.	30	10	9	10				#NULL!							#NULL!	#NULL!	#NULL!	#NULL!	#NULL!	#NULL!	#NULL!	#NULL!	#NULL!	#NULL!		6	6	1	1	#NULL!	5	5	15
1	4	Hum intervention Sept 2020 first session	16	1	1	1	32	16	3	2	4	2	USA	1	0	I would consider myself a pretty athletic person, but when I met my wife's brother, he was pretty proud of his athletic feats as well. We had a friendly game of beach volleyball that got a little more intense than what it originated as and by the end he had kicked the crap out of me. My athletic accomplishments didn't seem to matter in that moment, when I was getting humiliated in front of my fut…	26	9	4	4				#NULL!							#NULL!	#NULL!	#NULL!	#NULL!	#NULL!	#NULL!	#NULL!	#NULL!	#NULL!	#NULL!		1	1	6	6	#NULL!	17	8	13
1	4	Hum intervention Sept 2020 first session	32.9167	1	1	1	39	16	3	2	1	1	American	1	0	My old boss had told me one thing and then did another. He then said I didn't know anything and should really take a good look into what I was doing. He really insulted me and when I talked back about it he kept then telling me to calm down. He riled me up and insulted me to only then attempt to tell me to calm down.	35	6	0	10				#NULL!							#NULL!	#NULL!	#NULL!	#NULL!	#NULL!	#NULL!	#NULL!	#NULL!	#NULL!	#NULL!		6	6	1	1	#NULL!	5	2	5
1	4	Hum intervention Sept 2020 first session	34.2667	1	1	1	45	17	3	2	2	2	USA	1	0	I have a stutter, and a little over ten years ago, I was interviewed by a reporter when I was promoted to a new position at work. The interview was to be an edited, loose transcript of our conversation. To my embarrassment, when I read the article in the newspaper that weekend, I found that the reporter had not only transcribed our interview, but also, included my vocal disfluencies. I've come to…	35	9	9	8				#NULL!							#NULL!	#NULL!	#NULL!	#NULL!	#NULL!	#NULL!	#NULL!	#NULL!	#NULL!	#NULL!		1	1	1	1	#NULL!	5	2	5
1	4	Hum intervention Sept 2020 first session	53.4	1	1	1	38	12	1	1	0	2	United States	1	0	Hell night at boo camp in Custer, SD. Was the most hamulating night of my life. Was about 20 years ago, and everybody was screaming at me all night long, we didn't get to sleep a wink. They shaved my head bald, made us all get naked and gave us clothes we had to wear instead of our old ones. Drill instructors were spitting in our faces for the fun of it. I still have bad feelings about that place…	17	9	9	10				#NULL!							#NULL!	#NULL!	#NULL!	#NULL!	#NULL!	#NULL!	#NULL!	#NULL!	#NULL!	#NULL!		1	1	1	6	#NULL!	5	2	5
1	4	Hum intervention Sept 2020 first session	24.8333	1	1	1	35	16	3	2	2	2	american	1	0	I recently did a webinar for work and had over 100 customers on the call. This was an intensive training on a machine we sell and it was well planned and thought out. The day of the webinar we ended up having massive tech issues with internet and microphones. The microphone kept cutting out and the customers were getting mad and I was frustrated. My boss was upset with me because it went poorly w…	35	10	10	8				#NULL!							#NULL!	#NULL!	#NULL!	#NULL!	#NULL!	#NULL!	#NULL!	#NULL!	#NULL!	#NULL!		6	6	1	1	#NULL!	12	4	12
1	4	Hum intervention Sept 2020 first session	15.7833	1	1	1	53	17	3	2	1	2	USA	1	0	When I as in a competitive marching band, our drill instructor was a jerk. He liked to insult kids. One practice he decided that it was my turn to be constantly insulted in front of the group. You could say anything about it because he'd then give you extra drills to complete after practice. We all hated him.	16	7	2	9				#NULL!							#NULL!	#NULL!	#NULL!	#NULL!	#NULL!	#NULL!	#NULL!	#NULL!	#NULL!	#NULL!		1	1	6	6	#NULL!	5	2	5
1	4	Hum intervention Sept 2020 first session	17.9833	1	1	1	46	16	3	2	2	2	united states	1	0	When I was younger my school class went on a field trip to a local attraction. While there my class group was walking from one exhibit to another. Someone behind me said something, and I assumed it was a friend of mine, and I replied with an offensive comment in jest. When I turned around I realized the person who had spoken was not who I thoiught, and was actually a much older kid who was angry …	12	7	5	3				#NULL!							#NULL!	#NULL!	#NULL!	#NULL!	#NULL!	#NULL!	#NULL!	#NULL!	#NULL!	#NULL!		1	1	1	1	#NULL!	5	2	5
1	4	Hum intervention Sept 2020 first session	46.65	1	1	1	44	14	1	1	0	2	American	1	0	I was very little. Maybe 10 years old. I was walking back from the store with my cousin. We had bought snacks and ate them on the way back home. I had garbage left from the snack. I knew it was wrong to throw it on the street but I looked around and then threw it on the ground. A couple blocks away while we were still walking back, a grown man drove up, got out of his car and started scolding me …	10	10	10	0				#NULL!							#NULL!	#NULL!	#NULL!	#NULL!	#NULL!	#NULL!	#NULL!	#NULL!	#NULL!	#NULL!		6	1	6	6	#NULL!	5	2	10
1	4	Hum intervention Sept 2020 first session	34.7833	1	1	1	58	16	3	2	6	2	USA	1	0	I was sent to an out of state work site with to of my younger colleagues. We were to work with the local team on technical matters within our expertise. We arrived on a weekday. My fellow travelers and I went out for drinks the night of our arrival and over did it. The next morning we were badly hung over, we were a little late to the work site, and one of my colleagues was even later. We humilia…	44	7	7	5				#NULL!							#NULL!	#NULL!	#NULL!	#NULL!	#NULL!	#NULL!	#NULL!	#NULL!	#NULL!	#NULL!		1	1	1	6	#NULL!	5	4	7
1	4	Hum intervention Sept 2020 first session	30.55	1	1	1	39	18	3	2	2	2	United States of America	1	0	When I was recently hired into my job about 10 years ago, I had a coworker who did not like me and tried very hard to make me want to quit and/or change jobs. One particular event that I felt belittled, was when I was presenting to my department and in front of my manager. I was presenting on a project that I had been working on for about a month. I was providing a summary report. Thus, during my…	25	8	5	9				#NULL!							#NULL!	#NULL!	#NULL!	#NULL!	#NULL!	#NULL!	#NULL!	#NULL!	#NULL!	#NULL!		6	1	1	1	#NULL!	5	6	7
1	4	Hum intervention Sept 2020 first session	25.3333	1	1	1	33	16	1	1	0	2	USA	1	0	I most recently felt seriously belittled and humiliated during a meeting in my previous contract position. The company's owner, who already had disagreements with me and had treated me in demeaning and patronizing ways, called me out in front of my coworkers and put me on the spot by asking questions that I couldn't know the answer to. I tried to do my best, but I could tell he was just going to …	32	8	8	8				#NULL!							#NULL!	#NULL!	#NULL!	#NULL!	#NULL!	#NULL!	#NULL!	#NULL!	#NULL!	#NULL!		6	1	1	6	#NULL!	5	2	7
1	4	Hum intervention Sept 2020 first session	22.15	1	1	1	25	4	1	1	0	2	American	1	0	I will answer this as: “when would most feel…” -That, I'm kinda insensitive in that which would involve suffering so we are looking at when this might be expected: When law enforcement walk the land with only money in mind and no though of Justice as these too often care only for making sure someone is “taken” and thatones ends up paying the costs to that lands often wrongly appointed leaders,( I…	21	8	2	1				#NULL!							#NULL!	#NULL!	#NULL!	#NULL!	#NULL!	#NULL!	#NULL!	#NULL!	#NULL!	#NULL!		4	3	1	1	#NULL!	20	9	22
1	4	Hum intervention Sept 2020 first session	28.0833	1	1	1	35	16	3	2	1	2	American	1	0	In college I had to do a presentation for one of my classes. We were working in a group and there was one person in my group who was lazy. He told us he had done all of his work. On the day of the presentation he had not done his work and did not show up. We had to wing his part of the presentation and were penalized for it. It was terrible and embarrassing.	21	8	9	10				#NULL!							#NULL!	#NULL!	#NULL!	#NULL!	#NULL!	#NULL!	#NULL!	#NULL!	#NULL!	#NULL!		1	1	1	1	#NULL!	6	2	6
1	4	Hum intervention Sept 2020 first session	42.4167	1	1	1	32	15	3	2	2	2	Untied States	1	0	When I was about 12 years old I played baseball. But my little town did not have enough players to play so we had to join another team in another town to play. We used to play this team so when I joined I was picked on every practice. They would call my sister fat and I felt like I did not know what to do. I did stand up to them and nothing ever happened. But I still felt weak and belittled.	14	7	7	8				#NULL!							#NULL!	#NULL!	#NULL!	#NULL!	#NULL!	#NULL!	#NULL!	#NULL!	#NULL!	#NULL!		1	1	1	1	#NULL!	5	2	8
1	4	Hum intervention Sept 2020 first session	29.45	1	1	1	73	19	3	2	3	2	American	1	0	I was in Naval Officer Candidate School. We were issued US M1 Garand rifles (ceremonial only - they were dis-armed). We were told that they were one of our upmost priorities to keep them safe and locked in our lockers. One day while I was showering, I forgot to lock my locker. One of the other OC's discovered my lapse and removed my rifle to the company commander. When I returned form the shower,…	23	10	10	10				#NULL!							#NULL!	#NULL!	#NULL!	#NULL!	#NULL!	#NULL!	#NULL!	#NULL!	#NULL!	#NULL!		1	1	1	1	#NULL!	10	4	9
1	4	Hum intervention Sept 2020 first session	20.35	1	1	1	33	20	3	1	0	1	American	1	0	I was on a project team at work for which I was responsible for managing our advertising budget (I work in clinical trial patient recruitment). I missed a change order and because of this my budget was off by roughly $10,000. It was an honest mistake, but a substantial one. The rest of the team made no effort to limit their annoyance at me or to limit placing the project's difficulties on me.	31	7	8	6				#NULL!							#NULL!	#NULL!	#NULL!	#NULL!	#NULL!	#NULL!	#NULL!	#NULL!	#NULL!	#NULL!		6	6	1	6	#NULL!	11	3	14
1	4	Hum intervention Sept 2020 first session	44.1	1	1	1	38	14	3	2	2	2	American	1	0	One of my childhood friend who came after me to Oregon. We both start our career, In fact I was start before than him. He is so friendly and very socially person but I am quite reserved type. He is growing well in his career and my career has been shuffled. Just few hours ago, I meet him after a long time and he is speaking so different and also teased me as I am not get successful in my career. …	39	7	9	4				#NULL!							#NULL!	#NULL!	#NULL!	#NULL!	#NULL!	#NULL!	#NULL!	#NULL!	#NULL!	#NULL!		3	6	1	6	#NULL!	16	6	15
1	4	Hum intervention Sept 2020 first session	33.1833	1	1	1	26	16	3	2	2	2	American	1	0	My skills at work were questioned in front of an important audience. I was scolded for a situation that was not my fault. A peer pointed out a situation that occurred outside of my control. I was very involved in the correcting of the issue, but this peer phrased it as it was my fault and I was doing little to correct it.	24	8	4	8				#NULL!							#NULL!	#NULL!	#NULL!	#NULL!	#NULL!	#NULL!	#NULL!	#NULL!	#NULL!	#NULL!		1	6	1	1	#NULL!	5	2	5
1	4	Hum intervention Sept 2020 first session	43.75	1	1	1	40	25	3	1	0	1	US	1	0	I was in Manhattan and a friend of mine was having a party. While I was on the party I was trying to make new friends. And I tried to talk with a handsome black guy and he roughly said that he don't likes white guys and pushed me. It was very sad to me because I never looked someone through skin colors.	40	10	10	8				#NULL!							#NULL!	#NULL!	#NULL!	#NULL!	#NULL!	#NULL!	#NULL!	#NULL!	#NULL!	#NULL!		6	1	6	6	#NULL!	18	7	17
1	4	Hum intervention Sept 2020 first session	30.85	1	1	1	28	18	3	2	1	2	American	5	Asian	An experience where I felt belittled and lost my dignity was when I was working in a group project at my first job after graduating college. During this group setting I felt belittled because my ideas were often ignored and pushed for other people's idea just because they were more senior than me. This was the case even if my idea was better or people just used my idea later as their own. I felt …	23	7	9	10				#NULL!							#NULL!	#NULL!	#NULL!	#NULL!	#NULL!	#NULL!	#NULL!	#NULL!	#NULL!	#NULL!		1	1	1	6	#NULL!	5	2	6
1	4	Hum intervention Sept 2020 first session	85.1	1	1	1	42	19	2	1	0	2	United States	5	Asian-American	I was belittled by my co-workers at my old job. They thought I was incompetent based on my lack of knowledge on the job. I made some errors in putting packages in the right place. I was relatively new and I didn't know the whole process of the warehouse. My co-worker thought I was dumb and uneducated. He berated me for messing up the package stacking and checking in process. But I was never taugh…	41	6	5	2				#NULL!							#NULL!	#NULL!	#NULL!	#NULL!	#NULL!	#NULL!	#NULL!	#NULL!	#NULL!	#NULL!		1	1	1	6	#NULL!	7	2	6
1	4	Hum intervention Sept 2020 first session	34.1833	1	1	1	36	16	3	1	0	2	american	1	0	I was yelled in my workplace it causes humiliation and it becomes very tough to overcome in a work atmosphere. As an employee i got humiliated in my workplace in front of every man make me hurt and it affected my ego. So I planned to move away from work place and resigned my job. I was not yet met the event like this in my life time	36	10	10	10				#NULL!							#NULL!	#NULL!	#NULL!	#NULL!	#NULL!	#NULL!	#NULL!	#NULL!	#NULL!	#NULL!		4	3	6	6	#NULL!	22	8	20
1	4	Hum intervention Sept 2020 first session	18.9167	1	1	1	58	19	3	2	1	1	American	1	0	Not a threat but when I was a young attorney I attended my first bar association function. The other older more experienced people knew each other. Just discussing current case topics made clear my academic learning fell far short of real world practice. I felt belittled becau5 the others pointed out my inexperience. I tried to join in and be social but it was really impossible and disheartening.	28	7	7	4				#NULL!							#NULL!	#NULL!	#NULL!	#NULL!	#NULL!	#NULL!	#NULL!	#NULL!	#NULL!	#NULL!		1	1	6	6	#NULL!	6	3	8
1	4	Hum intervention Sept 2020 first session	16.2	1	1	1	44	16	3	1	0	2	american	1	0	I was working for a large corporation. I was at a holiday event with coworkers and my manager. At this event, we drank alcohol and were generally having a good time. During this event, my manager proceeded to make fun of me and belittle me in front of all my peers. I was crushed and hurt. I never forgave him. I should have reached out to HR to make sure he was puniched but I never did.	30	10	10	10				#NULL!							#NULL!	#NULL!	#NULL!	#NULL!	#NULL!	#NULL!	#NULL!	#NULL!	#NULL!	#NULL!		6	6	6	6	#NULL!	10	4	14
1	4	Hum intervention Sept 2020 first session	36.0667	1	1	#NULL!	40	18	3	1	0	2	american	3	0	If i had to choose an event that laster less than four hours in total that was very humiliating. It would have to be getting my lunch tray spilled all over during lunch in sixth grade. Everyone laughed and made fun of me for the rest of the day. My nickname became lunch tray blank and that was not a good experience and was very belittling and humiliating.	13	10	3	10				#NULL!							#NULL!	#NULL!	#NULL!	#NULL!	#NULL!	#NULL!	#NULL!	#NULL!	#NULL!	#NULL!		1	1	1	1	#NULL!	5	2	5
1	4	Hum intervention Sept 2020 first session	15.7	1	1	#NULL!	21	13	2	1	0	2	American	3	0	I was giving a speech for a large class. I had to memorize a speech given from a play. I was easily able to do it at home word for word. When I got up on the stand I completely brain froze. I could only remember the beginning of the speech and I looked to the crowd to see the people in the class laughing.	18	6	7	3				#NULL!							#NULL!	#NULL!	#NULL!	#NULL!	#NULL!	#NULL!	#NULL!	#NULL!	#NULL!	#NULL!		1	1	1	6	#NULL!	5	2	5
1	4	Hum intervention Sept 2020 first session	49.2667	1	1	#NULL!	33	16	3	2	2	2	African American	2	0	One time i felt belittled was at work when a group of employees were talking about someone and that person had my name but was not me. I had over heard them talking about stuff that was not true. Saying i was gay and i liked guys. I was so confused but turns out it was not geared to me but the new hire with my same name.	24	1	3	3				#NULL!							#NULL!	#NULL!	#NULL!	#NULL!	#NULL!	#NULL!	#NULL!	#NULL!	#NULL!	#NULL!		6	1	6	6	#NULL!	6	3	7
1	4	Hum intervention Sept 2020 first session	32.4167	1	1	#NULL!	26	12	1	1	0	2	American	1	0	One time I felt belittled was when some people on the internet were talking about how I draw isn't that good earlier this year, and I felt like I wasn't good enough. I sometimes felt like I wasn't meant to be an artist. It didn't last that long as I was busy on other stuff at the time such as online tasks on various sites.	25	7	5	7				#NULL!							#NULL!	#NULL!	#NULL!	#NULL!	#NULL!	#NULL!	#NULL!	#NULL!	#NULL!	#NULL!		3	3	6	6	#NULL!	14	6	15
1	4	Hum intervention Sept 2020 first session	20.4833	1	1	#NULL!	59	20	3	2	2	2	American	1	0	I won a major national award and was asked by my supervisor to give a teaching demonstration to my colleagues and members of my institution. I gave the demonstration and was greeted to much applause and congratulations by individuals outside my department. After the presentation, I packed up my materials and headed to the elevator to go back to my department. I overheard some of my colleagues moc…	50	9	8	7				#NULL!							#NULL!	#NULL!	#NULL!	#NULL!	#NULL!	#NULL!	#NULL!	#NULL!	#NULL!	#NULL!		1	1	1	1	#NULL!	5	2	5
1	4	Hum intervention Sept 2020 first session	33.8333	1	1	#NULL!	28	18	1	1	0	2	US American	1	0	When I was a senior in college I had only one law school that I wanted to attend. Since I felt that I would definitely get into that school I didn't really apply to any other schools. When graduation came around and I had only been accepted into my backup school I got the unfortunate news that I had been declined for admission to my desired school.	21	9	9	9				#NULL!							#NULL!	#NULL!	#NULL!	#NULL!	#NULL!	#NULL!	#NULL!	#NULL!	#NULL!	#NULL!		6	6	1	6	#NULL!	22	10	13
1	4	Hum intervention Sept 2020 first session	14.1	1	1	#NULL!	36	16	3	2	4	2	america	5	asian	when I had decided to change my career and switch from a topic of banking and into teaching. It was a life changing event in my life where I could and was able to switch what I was able to do. It was overall better for myself because I was getting paid more and I got a lot more out of teaching when compared to the banking field	29	4	3	6				#NULL!							#NULL!	#NULL!	#NULL!	#NULL!	#NULL!	#NULL!	#NULL!	#NULL!	#NULL!	#NULL!		4	4	6	6	#NULL!	13	6	13
1	4	Hum intervention Sept 2020 first session	27.3833	1	1	#NULL!	20	15	2	1	0	2	united states	1	0	An event where I felt my dignity was compromised by others was in high school when I had to give a speech in front of the entire class. I had messed up several words because I was nervous and people made fun of me. Multiple people mocked the way I pronounced a few words for the next few days after I gave the speech. This event was terrible because it still has a lasting impact to this day.	15	10	10	10				#NULL!							#NULL!	#NULL!	#NULL!	#NULL!	#NULL!	#NULL!	#NULL!	#NULL!	#NULL!	#NULL!		1	1	6	1	#NULL!	5	2	5
1	4	Hum intervention Sept 2020 first session	22.7833	1	1	#NULL!	40	16	2	1	0	2	American	1	0	When I moved to a new state I left all my friends I grew up with and started new in my new area. One night I was out with some new acquaintances and I got a little too tipsy. These people all knew each other and I was the only new person to the group. I embarrassed myself in my behavior and they definitely were not fond of me. They mocked me several times and by the end of the night they had ditc…	24	10	10	2				#NULL!							#NULL!	#NULL!	#NULL!	#NULL!	#NULL!	#NULL!	#NULL!	#NULL!	#NULL!	#NULL!		1	1	1	1	#NULL!	5	2	5
1	4	Hum intervention Sept 2020 first session	36.3	1	1	#NULL!	56	12	3	2	2	2	American	1	0	I recall a situation in which I was working as a risk manager in a local hospital. I was sitting in my office when one of the administrator's assistants walked into my office with a gentleman which was about to be hired. They walked into my office while I was sitting behind my desk working. Neither of them even acknowledged me sitting there. They just walked around my office talking about whether…	38	10	8	9				#NULL!							#NULL!	#NULL!	#NULL!	#NULL!	#NULL!	#NULL!	#NULL!	#NULL!	#NULL!	#NULL!		1	1	1	1	#NULL!	5	2	5
1	4	Hum intervention Sept 2020 first session	67.0333	1	1	#NULL!	41	16	1	1	0	2	African American	2	0	I felt bellittetled an lot of times in the PT Test of the 101 Airborne Logistic unit. The need to have an overall growth and development aws tested not by my adolescence, but by my very own husk will power to excert my bodily strength. and when I mean I mean strentgth I mean to the fullest.	28	4	0	0				#NULL!							#NULL!	#NULL!	#NULL!	#NULL!	#NULL!	#NULL!	#NULL!	#NULL!	#NULL!	#NULL!		1	1	1	1	#NULL!	17	9	15
1	4	Hum intervention Sept 2020 first session	25.1167	1	1	#NULL!	38	16	1	1	0	2	United States	1	0	One such event that comes to mind occurred when I was in high school. At the graduation ceremony, our high school had this tradition where each person would walk into the gymnasium with a person of the other gender and then walk down to their respective seats. I was unable to find a female companion, so I was accompanied by a male student that I knew. / / I remember feeling pretty self-conscious …	18	10	7	0				#NULL!							#NULL!	#NULL!	#NULL!	#NULL!	#NULL!	#NULL!	#NULL!	#NULL!	#NULL!	#NULL!		1	1	1	1	#NULL!	5	2	5
1	4	Hum intervention Sept 2020 first session	14.8667	1	1	#NULL!	38	16	3	2	1	2	american	5	asian	I once ate a restaurant where the food was questionable. I immediately felt it after eating it. We then went to a play place and I got the stomach bug. I ended up super sick at the dance place and didnt tell anyone for about two hours. I ended up going to the bathroom like 6 times within an hour and a half.	38	7	7	5				#NULL!							#NULL!	#NULL!	#NULL!	#NULL!	#NULL!	#NULL!	#NULL!	#NULL!	#NULL!	#NULL!		3	3	1	1	#NULL!	15	7	16
1	4	Hum intervention Sept 2020 first session	29.3833	1	1	#NULL!	26	16	1	1	0	1	USA	5	Asian (you forgot 60% of the world population!)	I was in college and I was in the bathroom pooping. I was wiping my butt and didn't realize that the toilet paper was still in my butt! I walked out into the hallway with the toilet paper still dangling long behind me. It was a very busy hallway and no one told me until I walked across campus to the cafeteria.	20	9	9	3				#NULL!							#NULL!	#NULL!	#NULL!	#NULL!	#NULL!	#NULL!	#NULL!	#NULL!	#NULL!	#NULL!		1	1	6	1	#NULL!	5	2	5
1	4	Hum intervention Sept 2020 first session	34.5833	1	1	#NULL!	59	13	1	1	0	2	US	1	0	I recall quite a few years ago going to the movies for an opening night, the theater was packed and as I moved down the aisle the floor was slippery and I lost my footing and fell into a women's lap that had a large bucket of popcorn. It flew everywhere and she let out a huge scream and everyone around started laughing. I could not take it and just left the show and did not return.	35	10	9	4				#NULL!							#NULL!	#NULL!	#NULL!	#NULL!	#NULL!	#NULL!	#NULL!	#NULL!	#NULL!	#NULL!		1	1	1	1	#NULL!	5	2	5
1	4	Hum intervention Sept 2020 first session	65.0167	1	1	#NULL!	25	16	1	1	0	2	American	1	0	I felt belittled and had my dignity compromised a couple years ago, when I came over to a family members house for a get together. The whole time I was belittled for going into my field and not just doing what would make me money. I felt worthless by the end and like I was making all the wrong decisions.	23	9	9	6				#NULL!							#NULL!	#NULL!	#NULL!	#NULL!	#NULL!	#NULL!	#NULL!	#NULL!	#NULL!	#NULL!		6	1	1	6	#NULL!	6	2	5
1	4	Hum intervention Sept 2020 first session	37.0333	1	1	#NULL!	35	16	1	1	0	2	american	1	0	In the past, I felt belittled when a girl I was pursuing chose to start dating another guy in our group of friends. This led to an evening of being verbally humiliated by that circle of friends, led by the guy who she had chosen. It was mostly humiliating because she had led me on for quite a while and this was a group of people who I thought were close friends. As it turns out, they really didn'…	28	7	4	8				#NULL!							#NULL!	#NULL!	#NULL!	#NULL!	#NULL!	#NULL!	#NULL!	#NULL!	#NULL!	#NULL!		1	1	1	1	#NULL!	5	2	6
1	4	Hum intervention Sept 2020 first session	30.9167	1	1	#NULL!	29	12	3	1	0	2	Irish and El Salvadorian	3	0	When I was younger during the winter, I some how forgot to wear a t-shirt under my heavy coat. I remember freaking out inside on the bus when I realized what had happened and I felt so embarrassed and just dumb. During that whole school day, my teachers were trying to get me to take my coat off and were asking me questions if I was hiding something and asking me if my parents hit me and things of…	8	10	10	6				#NULL!							#NULL!	#NULL!	#NULL!	#NULL!	#NULL!	#NULL!	#NULL!	#NULL!	#NULL!	#NULL!		1	1	6	1	#NULL!	5	2	5
1	4	Hum intervention Sept 2020 first session	25.6	1	1	#NULL!	48	16	3	2	2	2	Irish American	1	0	I asked a "stupid" question in a group of peers and was made fun of pretty nasty and continuous the remainder of the day. The name calling started out in good fun, but as the jokes increased they went a ;little too far and seemed more like attacks then jokes. I learned then a valuable lesson about questioning my peers and a specific topic.	24	8	2	4				#NULL!							#NULL!	#NULL!	#NULL!	#NULL!	#NULL!	#NULL!	#NULL!	#NULL!	#NULL!	#NULL!		1	1	6	6	#NULL!	5	2	5
1	4	Hum intervention Sept 2020 first session	52.0667	1	1	#NULL!	37	16	1	1	0	2	American	1	0	One time when I was belittled and my dignity was compromised was when I was arrested for OWI. I felt very ashamed as my picture and name were in the paper for the incident. It was a stupid mistake and I am still upset about the incident to this day. I have learned a valuable lesson from the incident, and I will not make the same mistake again.	27	9	9	8				#NULL!							#NULL!	#NULL!	#NULL!	#NULL!	#NULL!	#NULL!	#NULL!	#NULL!	#NULL!	#NULL!		1	1	1	6	#NULL!	5	3	6
1	4	Hum intervention Sept 2020 first session	32.7333	1	1	#NULL!	42	22	3	2	2	2	American	1	0	I run events for a living. I work for a local government and during a special event, I was basically humiliated in front of the whole event by a patron that did not understand the process of onboarding. The person was late and didn't hear. They then proceeded to yell and scream that I was an idiot and had no idea what I was doing. Everyone stood there while I was told how dumb I was. There's not …	42	9	9	10				#NULL!							#NULL!	#NULL!	#NULL!	#NULL!	#NULL!	#NULL!	#NULL!	#NULL!	#NULL!	#NULL!		6	1	1	1	#NULL!	7	2	10
1	4	Hum intervention Sept 2020 first session	28.35	1	1	#NULL!	47	16	3	2	3	2	American	1	0	I was president of a very large volunteer club organization. There was a miscommunication and everyone thought that I had done something wrong. I walked in and everyone was acting strange. And then came the accusations and arguing. I was completely off guard and not prepared. It cost me the presidency and online humiliation. By the time the error was discovered and explained, there was no exonera…	44	9	8	10				#NULL!							#NULL!	#NULL!	#NULL!	#NULL!	#NULL!	#NULL!	#NULL!	#NULL!	#NULL!	#NULL!		3	6	1	6	#NULL!	12	8	12
1	4	Hum intervention Sept 2020 first session	33.6	1	1	#NULL!	28	21	1	1	0	2	USA	1	0	When I first started college, I was a very shy/repressed person but I had such a hunger to put myself out there and meet people. This was due to growing up in an abusive household. Naturally, I was also quite enamored with women and was eager to explore myself and my sexuality. I ended up meeting a girl early my sophemore year from a fraternity function. We ended up hitting it off and she invited…	19	10	8	9				#NULL!							#NULL!	#NULL!	#NULL!	#NULL!	#NULL!	#NULL!	#NULL!	#NULL!	#NULL!	#NULL!		1	1	1	1	#NULL!	5	2	5
1	4	Hum intervention Sept 2020 first session	83.95	1	1	#NULL!	57	13	3	2	2	1	American White EURO	1	0	I was divorced once. The court date was horrible. I had no lawyer and she did. I was made out to be the bad guy and humiliated. I expected it to be fair and impartial. The judge gave her everything she wanted simply because I had no lawyer present was my take on it. Things that should have been 50/50 because of Wisconsin marital property law were not . I trusted the system to work out for me and …	29	5	0	7				#NULL!							#NULL!	#NULL!	#NULL!	#NULL!	#NULL!	#NULL!	#NULL!	#NULL!	#NULL!	#NULL!		6	6	1	6	#NULL!	9	2	6
1	4	Hum intervention Sept 2020 first session	84.1	1	1	#NULL!	34	16	3	2	2	1	AMERICAN	2	0	WELL, I WAS HAVING A PARTICULARLY BAD DAY,AND I CHOSE A PARTICULARLY SLOW LINE IN THE GROCERY STORE .RIDICUL0USLY SLOW.I WASN'T MOVING AT ALL. / AND THEN I REALIZED THE PROBLEM.THE CASHIER WAS TAKING HIS SWEET TIME,SWIPING GROCERIES THROUGH ONE AT A TIME,USING ONLY ONE HAND. / I WENT TO THE CASHIER AND SAID,"THIS LINE IS HUGE.THINGS WOULD GO A LOT QUICKER IF YOU USED TWO HANDS."THE CASHIER WITH A…	27	10	10	0				#NULL!							#NULL!	#NULL!	#NULL!	#NULL!	#NULL!	#NULL!	#NULL!	#NULL!	#NULL!	#NULL!		1	1	1	1	#NULL!	5	2	5
1	4	Hum intervention Sept 2020 first session	61.9833	1	1	#NULL!	57	17	4	2	3	2	United States	1	0	I was wrongfully convicted of a crime that I did not commit. The whole purpose of the conviction was to humiliate me into admitting to something so someone was able to get to a million dollar insurance liability policy I owned. While they were not able to get at it (I had proof I didn't do it) it was humiliating to have to go through the trial and conviction.	43	5	0	10				#NULL!							#NULL!	#NULL!	#NULL!	#NULL!	#NULL!	#NULL!	#NULL!	#NULL!	#NULL!	#NULL!		6	6	1	6	#NULL!	8	2	6
1	4	Hum intervention Sept 2020 first session	63.1167	1	1	#NULL!	38	18	3	2	2	2	US	2	0	MY best friend is severe injury to car accident for last three months ago.In this event very disturbed in my mind.I have try to control in my self.I will help to medicine and personal things.In their family is very poor.Their pain is very much.Doctor said,he is totally cure for next six months.I have pray in my best friend healthy future.	37	6	3	4				#NULL!							#NULL!	#NULL!	#NULL!	#NULL!	#NULL!	#NULL!	#NULL!	#NULL!	#NULL!	#NULL!		3	4	6	6	#NULL!	19	5	15
1	4	Hum intervention Sept 2020 first session	36.3	1	1	#NULL!	64	14	4	2	4	2	United States of America	1	0	I was once a manager in a company that was under investigation by the state. I had to do an interview with the state investigator. I was in no way involved with what they were investigating. They knew I was not in any way involved. I was one of the people that started the investigation in the first place. I sat for hours with them treating me like I had no idea what I was talking about. They trea…	50	9	4	7				#NULL!							#NULL!	#NULL!	#NULL!	#NULL!	#NULL!	#NULL!	#NULL!	#NULL!	#NULL!	#NULL!		6	1	6	6	#NULL!	6	3	6
1	4	Hum intervention Sept 2020 first session	45.0833	1	1	#NULL!	35	16	2	1	0	2	American	2	0	Before I graduated from college in Media studies, I was frequently trained to report stories in front of a camera on a teleprompter as an intern for a local media company. Once I was given a job to report on a story in my area and it was my chance to use the teleprompter for the first time. I was trained to use one and it was live but I made repeated mistakes. My timing and sync was not correct a…	21	10	7	9				#NULL!							#NULL!	#NULL!	#NULL!	#NULL!	#NULL!	#NULL!	#NULL!	#NULL!	#NULL!	#NULL!		1	1	1	1	#NULL!	7	2	6
1	4	Hum intervention Sept 2020 first session	29.9833	1	1	#NULL!	37	12	4	2	1	2	American	1	0	I remember several years back when my immediate family and a few friends actually staged an intervention for me. I have been struggling with depression and substance abuse for at least two decades, and though I was basically a functioning alcoholic at the time, I was still getting myself into enough trouble outside of work that it was attracting the attention of my family. / / While I understand …	31	10	9	9				#NULL!							#NULL!	#NULL!	#NULL!	#NULL!	#NULL!	#NULL!	#NULL!	#NULL!	#NULL!	#NULL!		6	6	1	6	#NULL!	7	5	7
1	4	Hum intervention Sept 2020 first session	28.65	1	1	#NULL!	48	16	1	1	0	2	usa	2	0	When I was in 9th grade a few friends and I decided to skip school one day and hang out at a park. Wile running around we decided to take a swim in the small lake inside the park. Unfortunately a few homeless guys saw us and waited until we had swam a good ways out and stole some of our clothes. The weird part was they took random articles - a shirt here, pants there. We had to walk home in vario…	14	8	6	5				#NULL!							#NULL!	#NULL!	#NULL!	#NULL!	#NULL!	#NULL!	#NULL!	#NULL!	#NULL!	#NULL!		6	1	6	6	#NULL!	6	2	7
1	4	Hum intervention Sept 2020 first session	17.9667	1	1	#NULL!	26	16	1	1	0	2	american	2	0	My family often thinks that I do a lot of things halfway with not a lot of effort. There was a time when my mother could not find Gatorade that she bought from the store. I went to check the van and could not find it. My brother went and checked after me and he found it. It just reinforced their beliefs about me and it made me upset.	26	4	6	7				#NULL!							#NULL!	#NULL!	#NULL!	#NULL!	#NULL!	#NULL!	#NULL!	#NULL!	#NULL!	#NULL!		1	1	1	1	#NULL!	5	2	5
1	4	Hum intervention Sept 2020 first session	46.1167	1	1	#NULL!	30	16	3	2	1	2	American	1	0	It was when my mother died so I was stressed but no one comforted me though I was young my friends were just laughing at me and did comfort me I was confused and could do nothing be patient because they were too young to understand what I was going through when I returned to school everyone was smiling and laughing at me that action made me go and report to the teacher so that he would warn them …	10	10	4	9				#NULL!							#NULL!	#NULL!	#NULL!	#NULL!	#NULL!	#NULL!	#NULL!	#NULL!	#NULL!	#NULL!		4	5	1	6	#NULL!	22	9	23
1	4	Hum intervention Sept 2020 first session	32.6667	1	1	#NULL!	65	16	3	2	2	2	American	1	0	I went to a dance with a new girlfriend who I liked a lot. My perception was that she was out of my league. Also, I hated to dance and was very uncomfortable when doing so. After the dance we went out to have a bite to it. During the meal I felt sick and threw up all over myself and my date	14	10	10	1				#NULL!							#NULL!	#NULL!	#NULL!	#NULL!	#NULL!	#NULL!	#NULL!	#NULL!	#NULL!	#NULL!		1	1	1	6	#NULL!	5	2	5
#NULL!	2	Humiliation and autobiographic memories b spin first	49.4667	1	2	#NULL!	24	14	3	2	4	2	white	1	0	I cheated on my spouse of 5 years . We hadn't talked to each other in weeks. I was constantly working and never had time for me. When I would come home he would play on his xbox. Later I confessed about my one night stand. In a rage, he told everyone . Posted it online, told his family. I have never lived that down. all of our friends know and family. His mother hates me and uses every opportunit…	22	10	10	6	9	10	10	9.16667	6	7	5	10	4	10	7	8	1	10	8	2	10	10	5	4	42667	3	4	1	6	38	14	9	22
#NULL!	2	Humiliation and autobiographic memories b spin first	62.1	1	2	#NULL!	56	12	3	1	0	1	American	1	0	I felt co-workers were my friends, but that turned out to not be the case. I found out that they were going to events without including me, and it was very hurtful. It made me rethink my comfort level around them, and I felt myself pull back from being around them. It also made me feel that they were talking about me behind my back. I felt as if I could not trust them. I did not confront them abo…	53	7	6	8	9	6	3	6.5	5	6	6	8	2	1	4.66667	9	2	10	10	8	4	10	6	3	42208	4	3	1	6	18	5	2	13
#NULL!	2	Humiliation and autobiographic memories b spin first	25.4333	1	2	#NULL!	37	18	3	2	2	1	American	1	0	I was renting a car an at the counter the lady that was in charge made me feel stupid when she told me that I should have read the "fine print" that said the location was closed at the time I made my booking. I was very angry.	37	7	7	10	1	7	1	5.5	1	1	8	1	1	1	2.16667	1	8	1	1	1	5	1	7	5	43525	6	1	1	1	8	5	2	10
#NULL!	2	Humiliation and autobiographic memories b spin first	54.35	1	2	#NULL!	43	14	3	2	4	1	mexican american	3	0	in a work environment, a superior addressed work that I had done by calling it inefficient, and worthless. Then he was told that i wasnt actually assigned the article, but was only doing the research. He never even asked me about it. He rushed into making a judgment without having all the information. / / I felt worthless, even though i had done what was asked of me. If he truly had an issue with…	25	7	7	8	6	7	6	6.83333	3	4	8	7	4	3	4.83333	8	7	8	8	7	9	8	7	2	36647	6	6	6	1	22	9	2	6
#NULL!	2	Humiliation and autobiographic memories b spin first	21.2167	1	2	#NULL!	28	12	3	1	0	3	American	1	0	We were hanging out with our friends (well, my husband's friends) & they wanted to play the game Speak Out. The one with the mouth pieces. I refused to play. They kept begging me. But I was embarrassed because of my teeth. I have a partial & the front four are fake. The rest are in really bad condition.	27	10	10	6	9	10	8	8.83333	10	10	7	10	8	8	8.83333	10	0	5	5	2	10	10	7	1	12202017	6	1	1	6	11	5	2	5
#NULL!	2	Humiliation and autobiographic memories b spin first	80.0667	1	2	#NULL!	25	15	2	1	0	1	American	5	Biracial	Everyday at my job I feel belittled and my dignity shaken. I work for an office of 9 doctors and most of them treat the workers under them like they are the scum of the earth. They will ignore you if you speak directly to them and it's extremely nerve racking. While a few of them are nice most act like they are above you because they are a Dr.'s. I have been yelled at for small things that are be…	25	10	10	10	5	10	0	7.5	6	6	6	0	6	0	4	10	10	10	10	10	10	10	7	7	43313	3	3	6	6	11	6	8	6
#NULL!	2	Humiliation and autobiographic memories b spin first	189.8	1	2	#NULL!	35	16	3	2	1	3	american	1	0	A coworker complained on me about her feeling intimated because I came into her office with out prior notice. I used to be the supervisor for this coworker but I promoted to another department. This coworker then moved into my old position so there is a competition aspect to our relationship. I came into her office ask for equipment I had left there and she was intimated. I feel she and I are in …	27	9	7	10	2	10	2	6.66667	1	1	6	1	6	1	2.66667	9	5	10	10	10	10	10	7	4	41944	3	4	1	6	28	10	4	15
#NULL!	2	Humiliation and autobiographic memories b spin first	71.8	1	2	#NULL!	25	14	2	2	3	1	American	3	0	The first time I ever felt belittled was by my child's pediatrician. I told her I was no longer going to vaccinate my child after one of the vaccines put her in the hospital. The doctor talked down to me so badly and I felt worthless. She made me feel like I was a bad parent and was putting my child at risk when I knew I was doing the right thing for her.The whole time she was talking to me, whic…	21	8	8	10	6	10	8	8.33333	2	1	8	3	8	0	3.66667	9	5	7	8	3	10	8	7	5	June 16,2015	6	1	1	6	23	11	4	11
#NULL!	2	Humiliation and autobiographic memories b spin first	28.1833	1	2	#NULL!	30	16	3	2	1	1	american	1	0	I was at work and had administered some medications per a protocol that was in place per the patients dietary orders. I had asked another nurse to place an IV for more for another medication and when she entered the room she began talking to my patient. No big deal, right? That was until she left the room and began telling me that i had given the wrong medication because he was on clear liquids a…	24	2	0	10	0	2	0	2.33333	0	0	5	0	0	0	0.833333	0	0	10	10	0	10	0	7	4	jan/5/2013	1	1	1	1	8	5	2	5
#NULL!	2	Humiliation and autobiographic memories b spin first	53.6667	1	2	#NULL!	29	13	3	2	2	1	White	1	0	I am constantly scared of what people might think about me. I do whatever I can to avoid making mistakes to not have to listen to what people think about me. One event I recall is at a party ( a few years ago) I was very nervous as always. A person asked me if I was ok, I said yes why the person said "you look really nervous". This comment grabbed other peoples attention and they all looked at me…	25	10	10	10	10	10	10	10	10	10	10	10	10	10	10	10	5	10	3	2	10	1	7	1	42119	3	4	6	6	15	10	6	16
#NULL!	2	Humiliation and autobiographic memories b spin first	82.0333	1	2	#NULL!	44	15	3	2	2	1	Asian	5	Asian	I was once learning software programming at an institute and had a friend over there. this was the only person that I used to hang out with regularly , almost everyday. We discussed everything and I thought my feelings and thoughts were safe with them . I was also teaching outside of this institute and one of my friend's friend was a new student of mine. I always gave my students my best and did …	21	9	9	7	9	8	9	8.5	1	0	2	2	1	2	1.33333	0	1	9	5	0	3	9	6	2	36526	6	1	1	1	27	6	3	8
#NULL!	2	Humiliation and autobiographic memories b spin first	52.1333	1	2	#NULL!	62	14	3	1	0	2	Australian	1	0	The specific event was where my supervisor at the time decided I had made incorrect times on my attendance record and had adjusted it. I queried it with the supervisor and he publicly accused me in cheating. I felt humiliated and then angered that he would even do this and especially in public. I then then with indignation denied his accusation and produced witnesses to my attendance and correct …	29	8	2	8	3	5	0	4.33333	5	0	5	8	0	0	3	6	5	8	8	6	9	7	6	4	33284	6	1	6	1	11	5	2	5
#NULL!	2	Humiliation and autobiographic memories b spin first	43.9667	1	2	#NULL!	33	17	3	1	0	1	american	1	0	When I was in the military, I failed a test during one of my job functions. I remember the examiner's look when we talked about which questions I missed. Just his look made me feel pretty stupid and like I should have known, which I should have, but it was a very hard and high stress job and didn't suit my personality very well. It didn't help that the examiner was one of the best in that job in …	27	9	9	3	8	9	8	7.66667	4	3	1	1	1	3	2.16667	9	0	8	9	4	10	3	6	1	40954	1	6	1	1	11	6	3	8
#NULL!	2	Humiliation and autobiographic memories b spin first	46.8667	1	2	#NULL!	59	16	3	1	0	2	American	1	0	On my job, I was turning in more work than the other employees. Rarely did I have any work returned to me showing mistakes. After several months on the job, I heard that my boss told one of my coworkers that I “just wasn’t getting it”. I felt confused , embarrassed and rage. I knew the statement was untrue and felt that my boss was very unprofessional to discuss my work with a coworker and not me.	59	10	0	10	10	9	0	6.5	10	0	10	6	3	0	4.83333	2	10	10	10	10	10	8	7	7	43516	4	6	1	6	33	19	6	19
#NULL!	2	Humiliation and autobiographic memories b spin first	57.1333	1	2	#NULL!	31	21	1	1	0	1	American (USA)	2	0	The first time I can remember feeling belittled or publicly embarrassed was in third grade at school. The assignment was to write about a dinosaur. The one I chose had a long name, and I had difficulty pronouncing the words. My teacher at the time asked me if I wrote the paper since I could say the words properly. At that moment I felt ashamed and embarrassed, and from that time on I have had an …	8	10	10	3	10	10	10	8.83333	1	1	10	10	1	1	4	9	1	9	1	1	10	1	7	6	1996	6	6	1	6	8	5	2	13
#NULL!	2	Humiliation and autobiographic memories b spin first	25.6833	1	2	#NULL!	28	16	1	1	0	2	American	5	asian	I had a friend who would wait until we were in the company of other people and would then tell me things I did that bothered her. I felt embarrassed and angry that she would not have the decency to tell me this in private just between me and her. I think she has low self-esteem for needing to put me down in front of other people.	25	6	6	9	4	4	3	5.33333	1	1	2	1	1	1	1.16667	9	9	5	6	7	9	9	7	2	42536	6	6	6	1	15	6	5	6
#NULL!	2	Humiliation and autobiographic memories b spin first	38.1667	1	2	#NULL!	26	16	2	1	0	1	United States of America	3	0	The experience occurred my junior year of college. I was taking a physics exam and the object in the question was a spool. I didn't know what a spool was so I got up and asked my professor. My professor giggled and then I head a group of classmates laugh. At the time I felt like they were laughing at me and I felt so embarrassed.Walking back to my desk felt shameful and I felt as if everyone thou…	19	10	10	4	10	10	6	8.33333	6	6	1	6	3	2	4	10	0	4	4	0	10	0	6	3	42289	1	1	1	6	19	6	2	5
#NULL!	2	Humiliation and autobiographic memories b spin first	26.6833	1	2	#NULL!	36	19	3	2	2	1	American	1	0	I had an experience in which I went on a job interview and felt belittled by the interviewer. The interviewer asked a question in which I felt I provided an adequate answer. The interviewer mumbled under her breath, the question that she was asking again, and I attempted to provide further information. The interviewer made an exasperated noise under her breath and kind of rolled her eyes. I felt …	36	2	4	4	2	2	0	2.33333	0	0	4	0	0	0	0.666667	0	0	5	7	0	2	0	7	4	43497	1	1	1	1	9	6	2	6
#NULL!	2	Humiliation and autobiographic memories b spin first	23.3167	1	2	#NULL!	25	16	2	1	0	3	american	1	0	I was at work and my manager introduced me to a man from higher up in the company. I reached out my hand to give him a handshake, but was met with a hug that I didn't ask for instead. My manager stood by watching, allowing this to happen and said nothing, showing no respect for my personal boundaries. I was then told "don't worry about it, he's a really great guy." I felt violated and as if my pe…	22	8	7	10	5	10	3	7.16667	7	4	10	3	4	1	4.83333	10	10	8	4	10	10	10	7	3	43040	1	6	1	6	25	7	4	5
#NULL!	2	Humiliation and autobiographic memories b spin first	42.7833	1	2	#NULL!	47	13	3	2	1	1	american	1	0	I was in math class in the 5th grade. / My teacher Mrs. Duran did not like me at all, and was not sure why. / She would frequently call on me in front of the class to answer questions that she asked knowing how I struggled with the subject. / She would then laugh at my answers. / Then the students would also laugh at me. / I was very shy at that age, and she preyed on what she thought was a weakn…	9	8	5	10	10	10	2	7.5	2	0	0	0	2	0	0.666667	10	6	10	10	0	0	10	7	2	30267	6	1	1	6	10	6	3	6
#NULL!	2	Humiliation and autobiographic memories b spin first	31.8167	1	2	#NULL!	31	11	1	1	0	1	American	5	Multicultural	I started a new job many years ago, and I can recall a moment when the supervisor made me feel belittled. He provided instructions to an assignment however they did not correlate with my workload. I tried to explain this to the supervisor, and he dismissed me as though I did not comprehend the given resource. I never felt this way in any setting so I honestly did not know what to say or how to fe…	19	0	0	10	0	0	0	1.66667	0	0	4	0	0	0	0.666667	0	0	10	0	3	0	0	7	2	38912	1	1	1	1	9	5	2	5
#NULL!	2	Humiliation and autobiographic memories b spin first	46.8	1	2	#NULL!	34	13	3	2	1	1	African-American	2	0	When I was in middle school, I was being picked upon by an individual who was a known bully. While I was being bullied, a person who acted like they were kind to me had laughed while the bully was taunting me. I felt really embarrassed and put down. I ended up crying. I didn't want to even eat my lunch because the bullying was so bad.	12	7	10	10	10	7	0	7.33333	0	0	0	6	1	0	1.16667	10	10	10	10	10	10	10	7	3	36063	1	1	6	1	25	5	2	7
#NULL!	2	Humiliation and autobiographic memories b spin first	21	1	2	#NULL!	23	14	2	1	0	2	American	1	0	I typically feel really self-conscious of my intelligence level. I only completed an Associate's degree in college and my friends are all currently attending a four year university. Every so often they'll tease me about how I need to go back to school and it makes me feel bad. It makes me feel like they think I'm dumber than they are. I know, deep down, that I am very intelligent and just made a …	23	6	9	5	7	6	8	6.83333	6	7	4	6	3	6	5.33333	3	1	6	7	6	6	8	6	4	43332	6	6	1	6	10	7	4	11
#NULL!	2	Humiliation and autobiographic memories b spin first	44.4667	1	2	#NULL!	61	18	3	2	2	1	American	1	0	I was discussing World War II with my father-in-law, who had been a very young naval officer at the very end of the war. I mentioned that I thought that the US dropping an atomic bomb on Hiroshima Japan was a horrible thing. He lashed out at me and vehemently said that the only thing that ended the war with Japan was the atomic bomb on Hiroshima. He was angry and berated me saying that many more …	23	10	1	7	2	5	0	4.16667	2	2	8	1	1	1	2.5	4	1	6	1	1	2	1	6	1	29782	1	1	1	1	11	6	2	7
#NULL!	2	Humiliation and autobiographic memories b spin first	54.25	1	2	#NULL!	32	16	3	2	1	1	American	1	0	When I was in high school, I had this pair of jeans that I loved. They had patches and pockets all over the legs. Unfortunately, I was also a big girl. Between being over weight and this pair of pants, I was teased endlessly. The specific moment was when I had been assigned a solo in the church Christmas play that was sung from the POV of a cow. My "best friend" decided that it would make a great…	#NULL!	8	9	7	9	8	0	6.83333	0	0	2	1	0	0	0.5	9	1	5	2	2	10	1	7	4	November 3 1999	1	6	1	6	20	5	3	5
#NULL!	2	Humiliation and autobiographic memories b spin first	47.05	1	2	#NULL!	29	17	4	1	0	1	American	1	0	I was working in the office with my colleagues. I was struggling to just get through the day because I was having a clothing malfunction and had nothing else to wear. I was already embarrassed about it, but really couldn't do anything about it and was trying to avoid people and do what I had to do so I could go home. But then someone asked me for help and I had to go help in front of a bunch of c…	29	10	9	5	5	9	5	7.16667	10	9	3	2	6	1	5.16667	10	8	10	6	6	10	5	6	1	43532	4	4	1	1	27	5	2	11
#NULL!	2	Humiliation and autobiographic memories b spin first	32.5167	1	2	#NULL!	31	22	3	1	0	1	American	1	0	I was in a meeting last week and there was some arguing going on. I did not say anything at first because I was just going to comment when the arguing ended. However, a senior faculty member knew that I agreed with her (but I had not yet said anything). She stopped in the middle of the meeting and demanded that I speak. I was so embarrassed and uncomfortable because several other key senior facul…	31	6	2	9	3	10	2	5.33333	2	0	10	3	10	0	4.16667	10	2	10	10	10	10	7	7	7	43524	3	3	1	1	13	17	5	9
#NULL!	2	Humiliation and autobiographic memories b spin first	53.6333	1	2	#NULL!	31	12	3	2	2	3	us	1	0	I remember one time in high school a girl was picking on me and kept calling me names in front of the whole class. I felt very embarrassed because I didn't know how to stick up for myself and everyone was listening. I started to cry because of what she was saying, she just kept calling me names. She called me weak for crying. It made me feel very sad and weak just like she called me. I didn't fee…	14	10	10	10	10	10	3	8.83333	1	8	4	3	1	4	3.5	10	10	10	2	2	10	4	7	1	37488	1	1	1	6	13	5	2	6
#NULL!	2	Humiliation and autobiographic memories b spin first	32.3833	1	2	#NULL!	24	16	2	1	0	3	American	1	0	At work, we were taking inventory so a lot was going on in the store while we were open. At my specific store we have to get checked out by a manager and then we go clock out. The district manager was there for inventory so she checked me out and I was about to go clock out. At the same time, a customer approached the registers. The district manager told her she would be right back to check her o…	24	3	0	6	0	1	0	1.66667	0	0	2	0	0	0	0.333333	0	1	2	2	1	0	0	7	2	43488	1	1	1	1	8	5	2	5
#NULL!	2	Humiliation and autobiographic memories b spin first	65.7333	1	2	#NULL!	27	18	2	1	0	3	American	3	0	One of my ex-boyfriends had trust issues. I remember that one time after we had sex, he picked up a flashlight and very nonchalantly began inspecting my vulva. I didn't understand quite what he was doing, but I was uncomfortable and asked him to stop. He didn't listen and kept inspecting and touching my skin, he told me he was looking for "bumps and STD signs." I remember feeling humiliated and s…	21	10	9	8	8	7	1	7.16667	6	4	10	8	5	0	5.5	10	0	9	1	4	9	8	7	3	41027	6	6	1	6	21	8	5	8
#NULL!	2	Humiliation and autobiographic memories b spin first	48.3167	1	2	#NULL!	44	20	3	2	3	2	russian	1	0	Because English is my second language sometimes it is challenging to express myself or find right words for the particular moment. Once during a job interview I use inappropriate word. It was quite embarrassing. Likely my interviewers had sense of humor and we all start laughing. I immediately corrected myself but was blushing anyway. I though how stupid to make such a silly mistake. Even though …	42	6	5	3	1	1	1	2.83333	1	2	1	0	0	1	0.833333	2	0	3	2	3	5	0	6	2	43009	1	1	1	1	11	7	3	5
#NULL!	2	Humiliation and autobiographic memories b spin first	26.6	1	2	#NULL!	28	16	2	1	0	1	American	1	0	At my work, they recently had imposed uniforms for everyone. I'm top heavy, which means that the standard button up shirts didn't really fit. They either were too tight on top, or way too baggy everywhere else. I took to wearing mine unbuttoned. One day, prior to a presentation, I got called out about it. / Eventually, we got polo shirts, so it was better. I wore a pull-over jacket over top one d…	25	6	4	10	5	9	1	5.83333	2	1	10	1	3	0	2.83333	6	8	9	7	10	10	10	7	5	42456	6	6	1	6	17	10	4	9
#NULL!	2	Humiliation and autobiographic memories b spin first	36.75	1	2	#NULL!	22	16	2	1	0	3	American	1	0	A specific experience where I felt belittled was when a coworker who I believed to be a very good friend of mine decided that we were not friends at random. She texted me early in the morning before work stating that she no longer wished to be my friend and had never really thought of me as a friend. I found this very confusing because she had told multiple people I was her closest friend. I aske…	20	10	5	8	6	7	2	6.33333	3	3	7	1	1	2	2.83333	8	2	9	6	7	7	1	7	2	42918	6	6	1	6	16	7	4	9
#NULL!	2	Humiliation and autobiographic memories b spin first	38.3667	1	2	#NULL!	33	10	3	1	0	1	white	5	white	i was at a business meeting. there were mostly top-managers or bosses of big companies. they were our partners.we should talk to them and made diffent conversations. it was my first time with such i high level authorities. i was very unconfident. mostly i was nervous to make conversations with them because i dont know all the answers for questions they asked. my manager didn't provide me with ful…	20	3	5	7	7	7	7	6	2	2	2	2	1	1	1.66667	9	9	9	9	7	7	8	7	1	39146	1	1	1	1	14	5	2	6
#NULL!	2	Humiliation and autobiographic memories b spin first	75.6	1	2	#NULL!	29	16	1	1	0	2	USA	1	0	A memory of an occasion where I felt belittled and or like my dignity was compromised is a time at my job where I made an error and was reprimanded. My boss chose to bring it to my attention in front of co-workers. I felt like my dignity was compromised because of it being addressed in front of co-workers. It was not necessary to do so in a public setting. I also felt like the tone of voice and t…	28	3	1	9	0	1	0	2.33333	0	0	4	0	0	0	0.666667	0	4	10	4	10	5	2	7	2	43340	1	1	1	1	11	6	2	8
#NULL!	2	Humiliation and autobiographic memories b spin first	24.7333	1	2	#NULL!	37	16	3	2	1	1	American	5	Asian	In Korea about 10 years ago, I was shopping at a mid-range clothing store. The clerk didn’t speak good English, and I spoke almost no Korean. Another shopper offered to translate for us, and I told her that I was just looking—I didn’t plan to buy anything that day. She misunderstood me and thought I said I wanted to take some clothing without paying for it. She told everyone in the store. I didn’…	27	10	10	7	3	9	1	6.66667	8	8	5	1	3	1	4.33333	10	7	10	10	7	10	2	7	5	39873	1	1	1	1	16	5	2	5
#NULL!	2	Humiliation and autobiographic memories b spin first	59.7833	1	2	#NULL!	22	12	1	2	1	1	white	1	0	I was a Junior in high school when we were told we had to give a speech in front of the call. I was always scared to do so in fear of embarassing myself. I then gave my speech and just when i thought i did good, the teacher embarrased me in front of everyone. telling me it was not good and i wasted everyones times. I could not go back into that class it gave me anxiety just thinking about it. I f…	16	10	8	7	9	10	3	7.83333	2	0	0	0	1	0	0.5	6	4	10	9	9	10	8	3	2	41749	1	1	1	1	17	5	2	5
#NULL!	2	Humiliation and autobiographic memories b spin first	31.0167	1	2	#NULL!	27	16	2	1	0	3	American	1	0	I felt belittled once when I was trying to explain something to a group of people and they were all against me and telling me I was wrong. I thought I was being ganged up on and it made me feel stupid.	25	9	6	10	6	9	5	7.5	9	9	5	5	3	3	5.66667	9	10	10	10	5	10	9	6	4	42845	6	1	1	1	21	8	4	8
#NULL!	2	Humiliation and autobiographic memories b spin first	47.0167	1	2	#NULL!	23	16	2	2	1	1	American	1	0	I had an experience at one of my jobs that greatly compromised my dignity and caused me to feel belittled. I was a cashier at a sporting goods store, we were one level below the people who managed the cash register area (I forget their actual position name). Well, most of the managers were very agreeable and patient and understanding. One of the managers, however, had a tendency to make workers f…	21	10	3	8	2	8	1	5.33333	6	3	5	5	2	0	3.5	10	1	8	9	10	10	1	7	3	43049	1	1	1	1	23	5	2	5
#NULL!	2	Humiliation and autobiographic memories b spin first	58.2833	1	2	#NULL!	36	18	3	2	1	1	American	1	0	We were invited to a dinner out with one of my husband’s oldest friends and his wife. I am awkward in social situations anyway, but this had me even more on edge. We went to a local pizza joint and ordered a veggie lovers pizza. I spent at least 45 minutes engaged in super awkward conversation where I did a lot of smiling and nodding along with spinach all through my teeth. I had no idea until th…	34	10	10	8	10	10	6	9	10	10	4	9	8	4	7.5	10	5	8	10	2	10	0	7	2	42704	6	6	1	6	36	5	5	9
#NULL!	2	Humiliation and autobiographic memories b spin first	34.7667	1	2	#NULL!	36	16	3	2	2	1	usa	1	0	When I was younger my older brother was constantly belittling me. I was overweight and he never let me forget it. I remember one particular instance that he had a friend over (who I happened to have a crush on), and they were both just making fun of me and saying very hurtful things. I was really upset and wanted to cry, but I also wanted to keep hanging out with my brother and his friend so I ju…	13	8	8	3	10	5	1	5.83333	3	1	5	2	1	0	2	7	0	2	4	5	6	5	7	4	34921	1	1	1	1	12	5	2	5
#NULL!	2	Humiliation and autobiographic memories b spin first	58.3667	1	2	#NULL!	44	14	2	2	2	1	DOMINICAN	3	0	ONE TIME IN MY SCIENCE CLASS ,I WAS ASSIGNED TO MAKE SPEACH ABOUT MY COMMUNITY AND RECYCLE. WELL THIS IS MY PERSONAL EXPERIENCE: I WASNT ABLE TO CONCENTRATE MY SLEEP THINKING, ABOUT BEEN IN FRONT OF THE CLASS, MY FEAR WAS SO TERRIBLE THAT UPTED TO MISS THE CLASS THAT DAY AND FAILED THAT ASSIGNMENT.	35	8	7	0	10	10	10	7.5	6	7	4	0	0	0	2.83333	10	0	8	8	10	8	9	7	1	41187	1	1	1	6	8	5	7	5
#NULL!	2	Humiliation and autobiographic memories b spin first	77.85	1	2	#NULL!	26	20	2	1	0	1	American	1	0	I made a mistake on a project. My boss noticed it, but not until after the report was sent out to the community. Several individuals noticed it and pointed it out to my boss. She came into my office and was clearly flustered, but began to blame me. Although I did make the mistake and owned up to that, she and her superior also received and reviewed the report before it was sent out to the communi…	26	7	5	5	5	7	8	6.16667	4	4	1	1	0	4	2.33333	4	1	6	6	8	9	5	5	4	43479	6	1	1	6	18	6	3	7
#NULL!	2	Humiliation and autobiographic memories b spin first	54.05	1	2	#NULL!	24	18	2	1	0	1	American	1	0	As a pharmacy student, I did a rotation in a hospital for a few weeks. It was my first experience working in a hospital setting and going on rounds each day was very new to me. As the hospital always has students coming in and out, there was very little time to train me or to explain what was expected of me. Rounds moved very rapidly and consisted of myself, some medical residents, and an attendi…	23	8	7	1	2	8	4	5	3	2	0	0	2	1	1.33333	10	0	10	8	1	10	1	7	2	43195	1	1	1	1	8	5	2	5
#NULL!	2	Humiliation and autobiographic memories b spin first	69.8833	1	2	#NULL!	31	16	1	1	0	4	United States of America	3	0	There was this one time, during middle school, in which the day before Picture Day, all my friends and I agreed to wear dresses for our school pictures. They were all very insistent that I wear a dress with them, even though they know I didn't like wearing dresses. I was a bit of a tomboy back then. The next day, I showed up in a white dress, but when I met up with my group of friends, they were …	13	10	10	5	8	10	2	7.5	8	7	9	3	4	7	6.33333	10	1	10	1	0	10	0	6	2	Fall, October, 2001 (I cannot remember the exact day)	6	3	1	1	21	10	3	16
#NULL!	2	Humiliation and autobiographic memories b spin first	29.4167	1	2	#NULL!	23	18	1	1	0	1	Lithuanian	1	0	The other day at work I had set up an experiment to fix a problem I was encountering in the lab. When a coworker entered the lab, he saw that I was using the wrong equipment and immediately started correcting me in a loud voice, making it seem like I should have known what I did was inherently wrong. This made me feel like I was stupid because I didn't know that I was wrong. I think that I felt a…	23	4	3	6	4	7	7	5.16667	2	3	6	6	3	2	3.66667	7	0	0	6	6	3	0	7	7	43495	6	1	1	1	11	5	5	5
#NULL!	2	Humiliation and autobiographic memories b spin first	19.75	1	2	#NULL!	26	16	2	1	0	1	American	1	0	In my previous job, I worked as a personal assistant. I recall a specific instance when my boss criticized my work and made me feel stupid for having made the mistakes that I had made. I had put a lot of effort into working on the project and my mistakes were largely due to disorganized instructions on the task. I felt angry, embarrassed, and belittled. Repeated instances of this caused me to qui…	23	10	9	10	10	10	7	9.33333	5	5	9	5	7	0	5.16667	10	10	10	10	10	10	10	6	4	10/20//2017	6	6	1	6	17	5	2	5
#NULL!	2	Humiliation and autobiographic memories b spin first	40.5667	1	2	#NULL!	57	16	3	1	0	1	American	1	0	I was in a home ec class where I was bullied by a group of students. They ridiculed me. I was confused as to what I had done to deserve that. It made me anxious. I tried to steer clear of them in class. We had a unit on home nursing. One person was picked to be the sick person and one group to change the bedding underneath them without them getting out of the bed. I was picked to be the sick pers…	16	0	0	3	0	10	0	2.16667	0	0	8	0	0	0	1.33333	10	0	10	0	0	10	5	7	1	28550	1	1	1	1	8	5	2	5
#NULL!	2	Humiliation and autobiographic memories b spin first	35.9167	1	2	#NULL!	22	15	1	1	0	1	Syrian	1	0	The first experience that comes to mind was when I was driving home from college. There was a decent amount of traffic since it was a little after 5pm. I was going under the speed limit because if I did not, I'd crash into somebody. Suddenly I see an officer driving as well which is no big deal. He came right next to my car and screamed something through his window and I did not hear him and just…	19	5	5	10	2	10	0	5.33333	0	0	6	0	4	0	1.66667	10	10	10	1	10	0	10	7	5	42478	1	1	6	6	10	5	2	5
#NULL!	2	Humiliation and autobiographic memories b spin first	44.5333	1	2	#NULL!	50	16	3	2	2	1	American/ white	1	0	When I was in college there was a specific professor that causes my to have anxiety. His class was very difficult and I was worried every time I walk into his class. All I wanted to do was take a simple college course and pass it for credits. This still scares me to this day to recall the situation. Within the first month of class I was called on to answer a question that I wasn’t quite sure of t…	20	9	8	5	6	10	4	7	6	5	1	1	1	1	2.5	9	1	8	9	3	10	6	7	5	32396	6	6	1	6	26	8	3	7
#NULL!	2	Humiliation and autobiographic memories b spin first	28.75	1	2	#NULL!	20	15	1	1	0	1	European	1	0	I went to go see a Professor to look over an exam that I got a bad score on. As we were going over my exam she said, "Well, you're not COMPLETELY hopeless" in a sarcastic way. She made me feel sad because I really try to do well in my classes, and I showed up to go over the exam so that means I care about my grades. She made me feel kind of stupid, like I should have known the answers before. She…	20	6	4	7	4	2	4	4.5	7	1	7	1	1	1	3	4	0	5	5	7	1	7	7	5	43511	1	1	1	1	8	6	2	6
#NULL!	2	Humiliation and autobiographic memories b spin first	44.3833	1	2	#NULL!	29	13	1	1	0	3	American	1	0	I felt like my dignity was compromised in my last serious relationship. We had an instant connection and bonded very quickly and I admit I did not act very rationally during the time I knew him. He was very demeaning to me. He did not think my job as an artist was legitimate and he reduced my work effort to the value of a dollar. He wanted me to earn money in other ways, specifically he wanted me…	21	6	4	7	3	8	8	6	3	0	10	7	0	5	4.16667	0	6	5	7	4	0	2	7	3	40678	3	3	1	6	16	13	3	10
#NULL!	2	Humiliation and autobiographic memories b spin first	29.9167	1	2	#NULL!	57	19	3	2	2	1	USA	1	0	One time I was in a desk that situated in front of my supervisor's desk. Someone came in to speak to the supervisor and assumed I was the secretary. It was difficult to convince the person in a non-offensive way that I was not the secretary. Even though this took place in a foreign setting where women were rarely in positions of power and even though the desk placement was clearly a significant f…	30	7	7	4	4	0	0	3.66667	1	1	10	1	1	1	2.5	0	1	7	6	1	1	4	7	5	34855	1	1	1	1	10	5	2	5
#NULL!	2	Humiliation and autobiographic memories b spin first	28.3167	1	2	#NULL!	22	16	2	1	0	1	American	1	0	I was pulled over for speeding in an area I did not know. I was talked down to during the engagement and it made me feel really belittled. The officer asked me my address and I said my home address but then he said well then why are you here (where i was pulled over out of state) and I told him I went to school there and he basically laughed and said that he did not care about that he just had to…	22	9	6	5	6	10	3	6.5	5	4	3	6	9	2	4.83333	7	0	5	8	4	10	4	7	3	This took place yesterday March 7th, 2019.	3	6	1	1	20	13	7	13
#NULL!	2	Humiliation and autobiographic memories b spin first	131.567	1	2	#NULL!	66	14	3	1	0	1	American	1	0	It was a performance job review. This woman had been a co-worker, but was promoted to supervise her previous co-workers. Most of us found this an awkward situation. She should have been in a different department. Her review of me was very unprofessional in her speech. She accused me of things that were not true. She was insulting and personal in giving her "opinion" of me. I felt angry, betrayed;…	48	10	8	10	4	9	7	8	6	5	8	6	1	3	4.83333	9	10	10	8	10	10	10	7	5	37118	6	6	1	6	12	6	4	8
#NULL!	2	Humiliation and autobiographic memories b spin first	30.7667	1	2	#NULL!	23	12	2	2	2	1	white	1	0	growing up i wanted to be like my siblings and play sports. i tried multiple sports like soccer, soft ball, basketball and volleyball. i was often told and yelled at by adults in my life. they told me im not trying hard enough, i run like a girl, do this do that. even tho i gave it my all trying to find something that would make them proud of me. unforculantly i ended up always being just the ext…	12	7	8	9	10	10	7	8.5	9	8	10	9	9	5	8.33333	8	6	10	10	9	8	10	6	1	39253	6	1	1	1	20	16	7	20
#NULL!	2	Humiliation and autobiographic memories b spin first	25.3667	1	2	#NULL!	26	18	3	1	0	1	American	1	0	Recently, my boss made me feel uncomfortable in a phone call with another supervisor. She insinuated that I was not doing my job while working from home. As this was not true and was an unfair accusation, I did not know how to react. I felt that I could not contradict my boss, since she is in a position of authority over me. This uncomfortable feeling lasted well into the next day. I never confro…	26	7	2	6	2	3	1	3.5	5	1	4	2	1	1	2.33333	3	1	7	1	6	7	5	7	5	43483	1	1	1	1	10	6	2	5
#NULL!	2	Humiliation and autobiographic memories b spin first	39.2333	1	2	#NULL!	29	13	3	1	0	1	American	1	0	I was working as a receptionist. There was a mand that was a client in our salon. He was very obnoxious. He claimed he was a Dr. when he really did not have a degree. He did holistic stuff and medical marijuana I believe. Anyway, he had bought new boots. His stylist pointed them out to me and said: "Check out his boots aren't they cool?" I thought they were hideous but didn't want to hurt his fee…	25	5	0	10	0	0	0	2.5	0	0	5	0	0	0	0.833333	0	2	2	0	10	0	0	7	4	42029	6	1	1	6	14	7	4	11
#NULL!	2	Humiliation and autobiographic memories b spin first	30.6333	1	2	#NULL!	28	14	3	2	2	2	american	1	0	i feel belittled by my husband when he asked me to pay a bill and i forgot. i had been bust that day. i also did not see the credit card he left for me to use. he stated i could have asked if he left the credit card. i could have called but i forgot. i felt belittled because he felt i should have remembered. i made a big point of remembered the next day. this was the bill was still paid on time. …	28	5	4	1	1	2	8	3.5	2	0	0	1	1	1	0.833333	4	1	1	3	1	6	3	7	3	43528	1	1	1	1	8	7	3	7
#NULL!	2	Humiliation and autobiographic memories b spin first	46.6333	1	2	#NULL!	24	14	2	1	0	1	American	5	Mixed ethnicity	One time, I was with my boyfriend, waiting in line outside of a clothing store. They were having a mega sale so there was a decent amount of people in line. All around our age. I wasn’t very interested in it, but he was, so I stood in line with him. At one point, I apparently had something on my face. My boyfriend decided to point it out obnoxiously by saying, “You have some shit on your face”. I…	24	10	7	7	3	9	1	6.16667	1	0	2	0	4	0	1.16667	10	6	9	4	7	10	0	7	3	43322	1	1	1	6	9	7	3	5
#NULL!	2	Humiliation and autobiographic memories b spin first	54.2	1	2	#NULL!	66	16	5	2	2	1	United States	1	0	My husband frequently told other people about his "girl swap". He sent his long time live in girlfriend back to her previous town, while driving me from my home to live with him. He paid a long distance trucker to take her stuff back and pick mine up. He was gleeful and thought this made him look like a big man to others. This made me feel small, like a possession, devalued. I didn't like to be m…	33	9	8	6	4	8	10	7.5	3	2	7	7	1	1	3.5	10	0	9	4	1	5	9	7	2	32278	3	4	6	6	17	7	5	13
#NULL!	2	Humiliation and autobiographic memories b spin first	69.4833	1	2	#NULL!	34	12	3	2	1	1	american	1	0	I was in the kitchen with my daughter after dinner one evening cleaning up, and she was asking me random questions. And my husband was sitting at his desk that is in the living room area of the house. My daughter asked me if bugs were animals... an my response was No they are not. My husband chimed in and said - that is not true! He said yes they are animals. You don't know that?? I was like they…	34	10	9	7	10	4	4	7.33333	5	5	8	8	2	3	5.16667	10	4	9	9	9	10	10	7	5	43454	6	6	1	6	20	7	4	8
#NULL!	2	Humiliation and autobiographic memories b spin first	17.2333	1	2	#NULL!	30	18	3	1	0	1	American	1	0	When I was just starting to practice my profession, many bosses or people superior to me despised me, made me feel inferior to them, and made it clear to me that I was only a novice. This made me feel very bad	23	9	3	7	9	1	4	5.5	0	0	0	0	0	0	0	1	1	4	3	2	1	2	5	4	41461	6	1	6	1	28	15	7	18
#NULL!	2	Humiliation and autobiographic memories b spin first	29.3	1	2	#NULL!	27	12	3	1	0	2	cuban	3	0	i found my mother in law saying bad things about me with to her husband, really bad things, i felt so disappointed, she was saying things that were no true, she did not noticed i was listening, she kept saying horrible things, i never though she would be that type o person, i felt sad, betrayed, disappointed, and at some point i felt guilty for trusting her	27	8	2	10	10	10	3	7.16667	3	1	2	4	1	1	2	10	3	3	1	10	5	3	7	4	43524	6	6	1	1	12	10	6	15
#NULL!	2	Humiliation and autobiographic memories b spin first	19.5333	1	2	#NULL!	20	15	1	1	0	1	White	1	0	A few nights I invited a few people over to watch an episode on television. People all told me they were busy and since we are all college students- I believed them. I later saw in snapchat that one of the girls I invited was having her own viewing at her apartment. I felt a little hurt that people lied to my face. I also worried that they were talking about me when I wasn't there since I wasn't …	20	7	5	4	8	9	1	5.66667	6	5	5	5	9	1	5.16667	7	0	0	6	0	7	1	7	6	43528	3	3	1	1	8	8	4	14
#NULL!	2	Humiliation and autobiographic memories b spin first	42.6167	1	2	#NULL!	35	16	3	2	2	1	American	3	0	One time at work (I used to work in a laboratory), I was fairly new and still learning about my job. A co-worker of mine got impatient with me while training me on a certain task. Well, I was fresh out of school so had I not had previous experience in this field aside from school. She made it a point to say very loudly (it was a very small lab of about 5 people, including my boss) that they shoul…	31	10	7	10	6	10	3	7.66667	7	2	10	1	2	0	3.66667	10	5	8	10	10	10	10	7	5	January 20-21, 2014	1	1	1	1	11	5	2	5
#NULL!	2	Humiliation and autobiographic memories b spin first	84.5167	1	2	#NULL!	28	10	3	1	0	1	white	1	0	I was working housekeeping and got an on the job knee injury. I felt I was treated badly for pursuing work comp when it was the right thing do. They talked down to me and gave me a hard time. Even though I had a bad injury they wanted me to quit. This made me feel upset because I was a good employee and did nothing wrong.But they kept treating me as if I had done something wrong. Embarrassing me …	24	2	0	3	9	6	0	3.33333	0	0	7	5	0	0	2	5	0	1	2	5	2	5	7	7	42163	3	6	1	6	12	9	10	11
#NULL!	2	Humiliation and autobiographic memories b spin first	31.1833	1	2	#NULL!	26	20	2	1	0	1	American	1	0	Last year at work, a salesperson was scheduled to come in and test a new machine on some of our research. I asked my boss multiple times for a schedule for when my turn was (this task takes several days to complete in advance and can only be run on the fifth day - I'm a scientist and we work with animals) but he did not provide a schedule. I prepared something shorter and less time consuming, but…	24	9	8	10	6	4	4	6.83333	6	4	10	7	1	0	4.66667	8	7	8	10	10	6	5	7	5	42819	1	6	1	1	13	6	2	5
#NULL!	2	Humiliation and autobiographic memories b spin first	72.1833	1	2	#NULL!	21	14	2	1	0	3	American	3	0	When I was working in an ice cream shop, it would get busy often to the point that there would be a line out the door. This was a "line-out-the door" day, and I was doing my best to attend to each customer just as well as I would on a day where it wasn't busy. When I was getting an order ready for the first customer in line, the next customer began to yell at me to pay attention to him. I tried m…	16	9	4	9	9	6	4	6.83333	6	4	8	8	2	2	5	7	8	9	9	10	9	10	6	5	41532	1	6	1	6	12	5	3	6
#NULL!	2	Humiliation and autobiographic memories b spin first	29.0667	1	2	#NULL!	31	18	1	1	0	1	United States	1	0	I needed a second person to help me weigh an animal. The only person available was someone who wasn't trained in the section, but all I needed her to do was to keep another animal busy while I attempted to weigh the other. Another co-worker called me over the radio and asked me why I was having someone help me who wasn't trained in the section. I realized it wasn't ideal, but I needed a weight on…	30	3	2	5	1	4	2	2.83333	1	0	4	0	2	0	1.16667	2	1	3	3	7	3	7	7	2	43414	6	6	1	6	8	9	3	8
#NULL!	2	Humiliation and autobiographic memories b spin first	37.4833	1	2	#NULL!	23	15	1	1	0	2	USA	3	0	The first specific experience that comes to mind is when I was in the 7th grade. I was in art class and we were doing ceramics, and my only job was to paint the ceramic that I was given. For some reason, I just didn't feel like paying attention to the teacher's instructions. The teacher thought she would yell at me in front of the entire class, despite me being a relatively shy and untroublesome.…	12	9	8	5	5	9	1	6.16667	3	1	5	1	2	0	2	10	2	4	1	1	8	1	7	5	39479	6	1	1	6	21	6	2	6
#NULL!	2	Humiliation and autobiographic memories b spin first	34.75	1	2	#NULL!	26	12	2	2	1	3	United States	1	0	The other day, I had to leave my son with his dad to go to an appointment to see my doctor. He had waited until the very night before to do a huge project for school. As a result, his mother decided to take over watching our child and proceeded to make me look like the person who was in the wrong, and that I was lacking emotional support. My boyfriend knew about this appointment weeks in advance …	26	6	7	10	9	10	6	8	5	2	9	9	10	1	6	10	4	9	7	10	0	8	7	1	43529	3	6	1	1	15	9	5	11
#NULL!	2	Humiliation and autobiographic memories b spin first	106.383	1	2	#NULL!	35	22	1	1	0	2	US - American	1	0	In the weeks leading up to my Ph.D. dissertation defense, my Ph.D. adviser began to imply that the 5 years of research I'd completed wasn't acceptable for a Ph.D. and she began calling me derogatory names (e.g. "wench") in public. She told me that other members of my thesis committee were also concerned about my preparation for my thesis defense and that they might not pass me (resulting in no de…	28	9	9	8	5	10	3	7.33333	3	2	6	0	7	0	3	9	2	10	9	10	10	10	5	6	40852	6	6	1	6	15	6	3	6
#NULL!	2	Humiliation and autobiographic memories b spin first	39.6833	1	2	#NULL!	23	16	3	1	0	1	American	1	0	One time during a speech I had to make in front a large group of people, for class, I was questioned by the teacher among my subject of the presentation. However, the questions given to me were about how wrongly I informed everyone about my presenation. The teacher questioned my ability to understand the subject and I felt humiliated because I worked very hard on the presentation and even went to…	19	10	8	10	6	10	7	8.5	7	3	10	1	5	8	5.66667	10	2	7	6	10	10	10	6	5	42338	3	6	1	6	15	12	7	12
#NULL!	2	Humiliation and autobiographic memories b spin first	23.0667	1	2	#NULL!	38	12	4	2	4	1	american	2	0	I peed on my self at work. / It made me feel very embarrassed / the people at my job have never forgot and they still don't tan to me / I am now a loner at work / it doesnt really matter thou / I just got a promotion / so I think I will be ok	38	10	10	2	10	10	2	7.33333	0	1	10	4	0	0	2.5	10	0	1	1	1	10	0	7	1	43406	6	3	1	6	13	8	4	15
#NULL!	2	Humiliation and autobiographic memories b spin first	37.2667	1	2	#NULL!	43	21	3	1	0	4	USA	5	Asian	I was asked by a work supervisor to speak to her on the phone about the number of days I said I needed to do a project. She was curt and short with me. She assumed the worst about my intentions without giving me an opportunity to respond. She told me that she did not want to work with me again. She also told me that she felt I had misled her about the time I needed, estimating more time than she …	43	9	8	9	7	8	6	7.83333	5	4	6	5	6	0	4.33333	7	1	9	9	10	10	10	3	6	43388	6	1	1	6	31	10	5	12
#NULL!	2	Humiliation and autobiographic memories b spin first	22.8833	1	2	#NULL!	21	16	1	1	0	2	USA	5	Asian	A few years ago, someone I thought was my friend started to talk badly about me to other people I thought were my friends. They used personal details to attack my professionality. They also made their feelings known about things they wanted to criticize me about on a survey form for the entire eboard to see. They would make me feel bad about myself whenever I did anything. They got involved in pe…	19	8	2	9	5	7	0	5.16667	7	6	7	6	0	0	4.33333	7	5	6	6	8	1	9	7	5	43089	6	1	1	6	17	7	3	7
#NULL!	2	Humiliation and autobiographic memories b spin first	55.4	1	2	#NULL!	28	12	2	1	0	1	Swedish and German	1	0	One time I had a meeting with my boss about a certain aspect of my job. I knew I needed improvement and needed another chance to prove myself. Unfortunately, I wasn't given that chance. I got very emotional and started crying in front of him. I felt horrible and felt like he had no faith in me anymore.	28	7	9	8	10	10	6	8.33333	7	7	10	10	10	5	8.16667	10	4	5	7	5	7	5	7	5	43524	4	5	1	1	15	20	8	15
#NULL!	2	Humiliation and autobiographic memories b spin first	61.7	1	2	#NULL!	24	12	3	2	1	1	american	3	0	In school, I was in a serious car accident. I was out of school the last 2 months. When I recovered, the school didn't even consider the fact that my absence from was not my fault, and I was forced to take summer school, even though I had good grades before the accident. After that summer and passing the courses I was forced to take, I got back into school only to find out I had received NO credi…	17	10	10	10	10	9	5	9	6	5	10	9	4	0	5.66667	0	10	10	8	10	10	10	7	7	41110	6	6	1	6	18	16	9	16
#NULL!	2	Humiliation and autobiographic memories with physical threat	18.55	1	2	#NULL!	39	22	1	1	0	1	American	1	0	When I had a certain job, my then boss didn't like me. She just decided not to like me. I had no control over it. She constantly talked over me and micromanaged me. It made me feel very small. I felt like I could do nothing right. I often felt humiliated by the way she treated me. Even other coworker noticed her behavior towards me. I often felt like quitting. Eventually I did.	33	8	7	4	0	1	0	3.33333	3	0	7	0	0	0	1.66667	#NULL!	#NULL!	#NULL!	#NULL!	#NULL!	#NULL!	#NULL!	#NULL!	#NULL!		1	1	1	1	#NULL!	5	2	5
#NULL!	2	Humiliation and autobiographic memories with physical threat	8.28333	1	2	#NULL!	27	13	1	1	0	3	American	3	0	I've never had an incident like this, actually. Most people have treated me very respectfully as I do the same for them, as best I can, so I can't answer this question. Sorry if this affects your research in any way!	#NULL!	0	0	0	0	0	0	0	0	0	0	0	0	0	0	#NULL!	#NULL!	#NULL!	#NULL!	#NULL!	#NULL!	#NULL!	#NULL!	#NULL!		1	1	6	1	#NULL!	5	2	5
#NULL!	2	Humiliation and autobiographic memories with physical threat	154.483	1	2	#NULL!	29	14	1	2	1	1	United States	2	0	A time where I felt belittled by someone was when my ex boyfriend broke up with me after stealing money from me as well as pawning several items of mine in order to buy drugs, then telling his family and friends I did him wrong. Due to this I had several people in his family disrespecting me and calling me out of my name. I had a friend of his send me several messages on facebook as well as make …	20	6	3	10	9	0	0	4.66667	0	0	8	0	0	0	1.33333	#NULL!	#NULL!	#NULL!	#NULL!	#NULL!	#NULL!	#NULL!	#NULL!	#NULL!		1	1	6	6	#NULL!	5	2	5
#NULL!	2	Humiliation and autobiographic memories with physical threat	24.4167	1	2	#NULL!	60	16	4	2	2	1	American	1	0	I had been dating a man for about four years. We had even decided to get married. Over the years that I got to know him better, I realized he was an alcoholic. He had to drink every day and sometimes all day. I didn't really notice it until I quit my job to start my business as an artist. I knew he also lied a lot. He would tell me stories about his family. He would tell me these stories when he …	57	1	0	2	2	0	0	0.833333	0	0	1	1	0	0	0.333333	#NULL!	#NULL!	#NULL!	#NULL!	#NULL!	#NULL!	#NULL!	#NULL!	#NULL!		1	1	1	1	#NULL!	5	2	5
#NULL!	2	Humiliation and autobiographic memories with physical threat	58.0167	1	2	#NULL!	33	13	1	2	3	1	american	1	0	I was having a bible study at my house with my missionary friends about 3 months ago now. We had gotten on the discussion of children. I have 3 kids that I parent and I gave my last baby up for adoption for personal reasons. OOnce I told the group that, one guy spoke up and said to me that I must becrazy because im pregnant again and why would i give up one baby but keep all the other ones. I qui…	33	2	0	6	0	6	1	2.5	0	0	0	5	2	0	1.16667	#NULL!	#NULL!	#NULL!	#NULL!	#NULL!	#NULL!	#NULL!	#NULL!	#NULL!		6	6	1	6	#NULL!	7	5	5
#NULL!	2	Humiliation and autobiographic memories with physical threat	47.5833	1	2	#NULL!	31	16	3	2	1	1	american	3	0	I remember this event like it was yesterday. It took place exactly on December 17th, 2018. I was nominated to be the ambassador for the Honor society collegiette for engineering student. The process to be nominated was grueling and intense. among the 4 nominations i was the only hispanic female and the rest were male from different backgrounds as well. During the ceremony, the president of our bo…	29	10	5	6	10	10	4	7.5	10	5	10	10	10	0	7.5	#NULL!	#NULL!	#NULL!	#NULL!	#NULL!	#NULL!	#NULL!	#NULL!	#NULL!		6	1	6	6	#NULL!	7	8	7
#NULL!	2	Humiliation and autobiographic memories with physical threat	29.5167	1	2	#NULL!	49	16	3	1	0	1	USA	5	Hispanic and Black mixed	I was let go from my job during the trial period. I was basically told that I had only been hired because the interviewing manager was so tired of interviewing people. They told me that there was no way they thought I could do the job. They kept saying it was their fault, but in such a way that it was meant to imply it was clearly my fault. I do not know if it was because their boss was in the ro…	43	5	2	8	1	8	2	4.33333	3	2	6	0	1	0	2	#NULL!	#NULL!	#NULL!	#NULL!	#NULL!	#NULL!	#NULL!	#NULL!	#NULL!		3	3	1	6	#NULL!	7	3	11
#NULL!	2	Humiliation and autobiographic memories with physical threat	22.1833	1	2	#NULL!	25	13	1	1	0	2	USA	2	0	I felt belittled when my ex girlfriend embarrassed me in front of the people working at Wendy's. She was asking me to ask the workers what came on a particular sandwich. We didn't understand what the worker said through the drive thru, so she placed all the blame on me. The workers were laughing at me and making fun of me. My ex also started laughing at me and apologized to the workers for how I …	25	10	10	10	8	10	5	8.83333	9	8	10	8	8	7	8.33333	#NULL!	#NULL!	#NULL!	#NULL!	#NULL!	#NULL!	#NULL!	#NULL!	#NULL!		3	4	1	6	#NULL!	20	7	18
#NULL!	2	Humiliation and autobiographic memories with physical threat	25.1167	1	2	#NULL!	29	14	3	1	0	1	american.	1	0	This happened between my and my step mother after my father died. Though my step mother is a crazy bitch. My husband and I have moved in with her to help her our with everything and made sure she ate. Long story short, she got made we got free concert tickets, and didn't give one to her. She through a fit, screamed at me like I was a child. Wrote an eviction letter while I was sleeping, as well a…	29	2	0	10	3	5	0	3.33333	0	0	10	1	3	0	2.33333	#NULL!	#NULL!	#NULL!	#NULL!	#NULL!	#NULL!	#NULL!	#NULL!	#NULL!		6	6	1	6	#NULL!	6	4	8
#NULL!	2	Humiliation and autobiographic memories with physical threat	33.9667	1	2	#NULL!	52	14	4	2	1	1	American	1	0	I felt belittled when I bought my little car. Image counts for much in my subdivision and people there just love their big trucks and their Cadillacs. I didn't need something bigger so why spend the money. It didn't make any sense to me. I went to visit my neighbor and her sister was there. She saw our cars were similar in color and she just said out right, "Is my car bigger than yours?". As if s…	42	10	10	6	10	2	6	7.33333	0	0	9	5	0	0	2.33333	#NULL!	#NULL!	#NULL!	#NULL!	#NULL!	#NULL!	#NULL!	#NULL!	#NULL!		1	1	6	6	#NULL!	5	2	5
#NULL!	2	Humiliation and autobiographic memories with physical threat	24.7667	1	2	#NULL!	56	18	3	2	1	1	American	1	0	I was accused of taking money belonging to a fundraiser that I managed. I absolutely did not do this and I had no problem proving it, however, it extremely compromised my dignity even to be accused. The accusation was the result of a misunderstanding in how some of the money was to be allocated. It had been agreed that I was to directly pay a few of the workers. This was not communicated by the p…	40	6	0	8	2	3	0	3.16667	1	0	2	0	0	0	0.5	#NULL!	#NULL!	#NULL!	#NULL!	#NULL!	#NULL!	#NULL!	#NULL!	#NULL!		1	1	1	1	#NULL!	5	2	5
#NULL!	2	Humiliation and autobiographic memories with physical threat	22.9167	1	2	#NULL!	21	13	2	1	0	3	American	1	0	My sister told me to kill myself when I was 16. I had been struggling with self harm. I was majorly depressed. We were both living in an abusive environment. We got into a small argument about her being messy. She had dirty laundry piled about two feet high at the edge of her bed. She would rummage through it for clothes to wear for the day everyday. I told her it was disgusting and she needed to…	16	8	0	4	9	8	0	4.83333	6	0	3	9	3	0	3.5	#NULL!	#NULL!	#NULL!	#NULL!	#NULL!	#NULL!	#NULL!	#NULL!	#NULL!		1	1	1	1	#NULL!	5	2	5
#NULL!	2	Humiliation and autobiographic memories with physical threat	43.2667	1	2	#NULL!	56	13	3	2	2	1	American	2	0	It was when I was asked to help with the children's Sunday school. I taught a bit different from others. I like to go over the lesson plan, then include games to get the children involved. I noticed one Sunday that one of the other teachers was outside of my door. I though that they may have heard the children laughing and having fun and may have been a bit loud. I hushed the kids a bit. Then lat…	40	9	8	10	10	10	0	7.83333	8	9	10	10	10	7	9	#NULL!	#NULL!	#NULL!	#NULL!	#NULL!	#NULL!	#NULL!	#NULL!	#NULL!		6	6	1	6	#NULL!	6	4	7
#NULL!	2	Humiliation and autobiographic memories with physical threat	29.3833	1	2	#NULL!	24	12	3	2	1	1	English	1	0	A time when I felt belittled was about a week ago at work. I had talked to my manager about something, and they didn't do what I had asked. I had then again asked them to fix something which was regarding my pay, and they again didn't do it. I had double checked that I had requested correctly, and still didn't hear anything. I then reached out to someone else and was told to ask above them since …	24	8	7	3	7	7	7	6.5	5	5	1	5	5	5	4.33333	#NULL!	#NULL!	#NULL!	#NULL!	#NULL!	#NULL!	#NULL!	#NULL!	#NULL!		6	6	1	6	#NULL!	12	6	11
#NULL!	2	Humiliation and autobiographic memories with physical threat	53.0667	1	2	#NULL!	25	9	2	2	2	1	Irish Italian	1	0	When my boyfriend broke up with my while I was pregnant. Because i had cheated on him 4 months earlier which he knew. All of a sudden he just didnt want to be with me and was being so mean and making me feel so small and shitty. Probably one of the worst feelings I've ever felt in my life. After 8 years that's how he treated me. I understand I cheated. But he didnt seem to care and stayed with me…	24	10	10	6	10	10	10	9.33333	7	10	3	10	10	10	8.33333	#NULL!	#NULL!	#NULL!	#NULL!	#NULL!	#NULL!	#NULL!	#NULL!	#NULL!		3	3	6	6	#NULL!	12	6	16
#NULL!	2	Humiliation and autobiographic memories with physical threat	22.15	1	2	#NULL!	32	20	3	2	2	1	USA	1	0	I felt my dignity was compromised when I dealt with a painful church situation. I stood up for what I believed. However, the majority didn't support me so I felt alone and a little bullied. I was made to feel like a troublemaker when I simply had some spiritual issues with a position that a certain church leader was taking. I spoke with my pastor, who completely understand and made me feel much b…	31	7	8	7	6	10	9	7.83333	4	2	3	8	8	4	4.83333	#NULL!	#NULL!	#NULL!	#NULL!	#NULL!	#NULL!	#NULL!	#NULL!	#NULL!		6	6	6	6	#NULL!	18	6	15
#NULL!	2	Humiliation and autobiographic memories with physical threat	13.5	1	2	#NULL!	36	17	2	2	2	1	American	1	0	There was a time when someone at my office thought that I was not smart enough to do a project because I was a woman. I work in a department of 15 men and I am the only woman. This means that sometimes I am seen as an outsider among them. Every time they bring up something about me being a woman and not being able to do something, it makes me angry! I have two undergradute and two graduate degree…	34	3	1	9	3	1	1	3	4	3	9	2	1	1	3.33333	#NULL!	#NULL!	#NULL!	#NULL!	#NULL!	#NULL!	#NULL!	#NULL!	#NULL!		1	1	1	1	#NULL!	5	2	5
#NULL!	2	Humiliation and autobiographic memories with physical threat	41.1333	1	2	#NULL!	49	16	2	1	0	1	american	2	0	When I was 22 I experienced one of the lowest points in my life as a young, black, educated woman in a male-dominated society. I was excited after college to pursue my dreams and make a name for myself in the Advertising world. I was given an opportunity to join the Agency I interned at during college. The first few months were wonderful learning experiences. As time progressed I felt that I was …	22	9	8	10	8	6	1	7	4	2	7	8	0	0	3.5	#NULL!	#NULL!	#NULL!	#NULL!	#NULL!	#NULL!	#NULL!	#NULL!	#NULL!		1	1	1	1	#NULL!	6	3	7
#NULL!	2	Humiliation and autobiographic memories with physical threat	47.6833	1	2	#NULL!	28	14	2	1	0	1	American	2	0	I learned that a friend was speaking negatively of me. I felt embarrassed and angry. I considered this to be a close friend.I often went out of my way for them. I had no idea that they were saying these things about me. I found out through someone else, which made it even more embarrassing and hurtful. Needless to say, I learned a lot about people.	24	8	5	5	6	8	0	5.33333	2	1	0	0	0	0	0.5	#NULL!	#NULL!	#NULL!	#NULL!	#NULL!	#NULL!	#NULL!	#NULL!	#NULL!		4	3	6	6	#NULL!	8	7	8
#NULL!	2	Humiliation and autobiographic memories with physical threat	12	1	2	#NULL!	33	13	3	1	0	3	American	1	0	At my last job, there was a miscommunication from one of the attorneys about sending a new page to a document to a client, which I did. But I got in huge trouble by the main attorney for not sending a cover letter with the page. I tried to explain that I hadn't been told to do that, just to send the page, and I got yelled at in front of the attorney that had given me the task and he did not say a…	29	10	8	1	2	10	9	6.66667	10	5	7	2	8	7	6.5	#NULL!	#NULL!	#NULL!	#NULL!	#NULL!	#NULL!	#NULL!	#NULL!	#NULL!		6	3	1	6	#NULL!	11	6	9
#NULL!	2	Humiliation and autobiographic memories with physical threat	28.5333	1	2	#NULL!	25	14	1	1	0	1	American	1	0	I once felt belittled by my dad, when I was in high school. He was taking me home from school when he decided to ask me questions about my future. At the time I had wanted to be a hair dresser, and he made fun of me for it. He then proceeded to tell me that no one would ever marry me, and I was going to spend the rest of my life alone. This, needless to say, made me feel horrible. I was humiliate…	17	10	10	2	10	10	8	8.33333	0	0	10	0	0	0	1.66667	#NULL!	#NULL!	#NULL!	#NULL!	#NULL!	#NULL!	#NULL!	#NULL!	#NULL!		1	1	1	1	#NULL!	5	2	5
#NULL!	2	Humiliation and autobiographic memories with physical threat	31.95	1	2	#NULL!	50	20	1	1	0	1	American	1	0	Years ago, I worked for a start up construction company. I was trying to follow up with one of the field members via text message, but realized that I wasn't sure if I was interpreting the text reply correctly. I asked the company owner his thoughts, mostly because he was sitting right behind me. I wanted to clarify that someone else would interpret the text the same as me, since it impacted the …	45	5	0	10	1	1	0	2.83333	0	0	0	0	0	0	0	#NULL!	#NULL!	#NULL!	#NULL!	#NULL!	#NULL!	#NULL!	#NULL!	#NULL!		1	1	6	1	#NULL!	5	2	5
#NULL!	2	Humiliation and autobiographic memories with physical threat	65.1	1	2	#NULL!	42	14	1	1	0	1	American	5	Black, White, Lakota Sioux	During the Christmas season, none of my aunts, uncle's, or cousins cared about me or did anything for me at all. I felt I was belittled and abandoned by all of my relatives. I felt hurt and ignored, because I knew that I did not do anything to deserve to be abandoned and ignored by an entire family.	41	7	8	10	10	9	1	7.5	4	5	8	7	6	5	5.83333	#NULL!	#NULL!	#NULL!	#NULL!	#NULL!	#NULL!	#NULL!	#NULL!	#NULL!		3	6	6	1	#NULL!	14	6	11
#NULL!	2	Humiliation and autobiographic memories with physical threat	40.5333	1	2	#NULL!	61	16	3	1	0	2	American	1	0	I was angry at my partner's deadbeat son for a snarky posting he made on Facebook insinuating that he owned our home, when in fact my partner has been supporting the loser beyond age 18 (he is now almost 25). I wrote a retort to his post to embarrass him publicly about his insinuation. Then, my partner called me up, and with the little punk present, proceeded to assault me verbally about outing h…	61	10	10	10	8	8	3	8.16667	9	9	5	5	4	4	6	#NULL!	#NULL!	#NULL!	#NULL!	#NULL!	#NULL!	#NULL!	#NULL!	#NULL!		3	3	1	6	#NULL!	13	8	6
#NULL!	2	Humiliation and autobiographic memories with physical threat	74.65	1	2	#NULL!	36	13	1	2	2	1	American	1	0	Right after, my co-worker assaulted me, I reported him to my supervisor with another co-worker present. My supervisor basically laughed at me and said that I just didn't know how to handle people like him. I felt hurt and confused, and wondered if maybe I had taken things the wrong way or misinterpreted them. I began to question myself, so I talked to another supervisor from another department, w…	35	10	10	2	10	10	10	8.66667	9	8	10	10	8	9	9	#NULL!	#NULL!	#NULL!	#NULL!	#NULL!	#NULL!	#NULL!	#NULL!	#NULL!		3	4	1	6	#NULL!	9	8	17
#NULL!	2	Humiliation and autobiographic memories with physical threat	39.7167	1	2	#NULL!	45	19	1	1	0	1	United States of America	5	Causcasian & Asian	Several years ago I had been in a ten year relationship with a man who acted very strangely and was psychologically abusive without admitting to it. I later came to believe he had narcissistic personality disorder. In the later years of our relationship he would ignore me most of the day except to tell me I was not doing enough or that my work was not good enough. I worked very hard trying to ple…	43	10	10	10	10	10	6	9.33333	2	5	5	3	1	1	2.83333	#NULL!	#NULL!	#NULL!	#NULL!	#NULL!	#NULL!	#NULL!	#NULL!	#NULL!		3	6	1	6	#NULL!	8	4	8
#NULL!	2	Humiliation and autobiographic memories with physical threat	54.7667	1	2	#NULL!	47	13	3	1	0	1	American	1	0	When I was married to the insane man. I have not got a divorce yet. We were separated and I started to date another guy. My soon to be ex husband started fighting the guy I was dating. This happen in front of my house. My grandmother called the cops. The cops came and told him to get in his car and leave. I literally told him I hated him. He called the cop bad names and made him leave. My belittl…	28	10	10	10	5	10	10	9.16667	10	10	7	9	7	10	8.83333	#NULL!	#NULL!	#NULL!	#NULL!	#NULL!	#NULL!	#NULL!	#NULL!	#NULL!		6	1	1	6	#NULL!	8	2	5
#NULL!	2	Humiliation and autobiographic memories with physical threat	22.3167	1	2	#NULL!	28	16	2	1	0	2	USA	1	0	I told my sister some personal information. I thought I could trust her. I didn't think she would go tell anyone. Well she ended up telling her dumbass boyfriend. I was talking/venting to my sister about my partner. Well she told her boyfriend. He had the nerve to text my partner and tell her everything that I said. Then he goes and texts my partner. He started asking/saying stuff I never said an…	28	0	0	2	0	0	1	0.5	0	0	2	0	0	1	0.5	#NULL!	#NULL!	#NULL!	#NULL!	#NULL!	#NULL!	#NULL!	#NULL!	#NULL!		1	1	1	1	#NULL!	5	2	5
#NULL!	2	Humiliation and autobiographic memories with physical threat	25.3167	1	2	#NULL!	54	16	3	2	2	1	American	1	0	I was married to a man that was emotionally abusive at times. He would call me names like, "stupid" and he would always rag me about not knowing how to do certain things. He made me feel really bad about myself when he would call me names, or he would talk about how pretty other women were in front of me.	24	10	10	10	10	10	0	8.33333	5	5	10	5	3	0	4.66667	#NULL!	#NULL!	#NULL!	#NULL!	#NULL!	#NULL!	#NULL!	#NULL!	#NULL!		3	3	1	6	#NULL!	8	4	19
#NULL!	2	Humiliation and autobiographic memories with physical threat	27.2333	1	2	#NULL!	33	16	1	1	0	4	USA	1	0	I've been working for my uncle in exchange for room and board. We actually both live with his girlfriend. Last year, she had some friends over and gave them my room; I wasn't given a choice about whether to agree to this. The day before they were supposed to arrive, they came early and she went into my room, moved a bunch of my stuff around and promptly forgot where she'd put any of it, and only …	32	4	3	10	2	1	1	3.5	1	0	10	1	0	0	2	#NULL!	#NULL!	#NULL!	#NULL!	#NULL!	#NULL!	#NULL!	#NULL!	#NULL!		1	1	1	6	#NULL!	6	2	7
#NULL!	2	Humiliation and autobiographic memories with physical threat	37.6667	1	2	#NULL!	37	16	3	2	3	1	American	1	0	I was at a job interview and had three jobs listed on my resume, all three I had been at for less than two years. I explained that each of those jobs closed their doors and that it wasn't my fault that I'd had several different jobs in a semi short period of time. They told me that the people they had working there had been there for years and implied that I wasn't a responsible adult because I w…	26	8	9	9	6	10	0	7	6	6	4	2	6	0	4	#NULL!	#NULL!	#NULL!	#NULL!	#NULL!	#NULL!	#NULL!	#NULL!	#NULL!		6	6	1	6	#NULL!	6	3	7
#NULL!	2	Humiliation and autobiographic memories with physical threat	48.0333	1	2	#NULL!	61	14	3	1	0	1	American born of Polish/German descent	1	0	I moved from a pretty Democratic state, WI to an extremely Republican state, MO. This is the bible belt and for some reason, there are a lot of Trump supporters here. You have to be careful about what you post on Facebook because you get a lot of negative feedback. If you are going after a job, they read it and they do hold it against you. I am very vocal in my dislike of Trump and have gotten in…	61	0	0	10	10	10	0	5	0	0	10	10	10	0	5	#NULL!	#NULL!	#NULL!	#NULL!	#NULL!	#NULL!	#NULL!	#NULL!	#NULL!		5	5	6	6	#NULL!	19	6	17
#NULL!	2	Humiliation and autobiographic memories with physical threat	25.3333	1	2	#NULL!	28	12	1	1	0	1	United States	1	0	I was in a meeting at work one time, a conference meeting, with numerous people in the boardroom, and 5 people connected on the phone... I had prepared the reports, and printed them, stapled them, and passed them out... I knew everything needed for this meeting, and my boss, of 5 years had been on maternity leave. She had no clue what had been going on, other than catching half of a few emails wi…	20	10	10	10	10	10	10	10	10	4	1	7	7	3	5.33333	#NULL!	#NULL!	#NULL!	#NULL!	#NULL!	#NULL!	#NULL!	#NULL!	#NULL!		1	1	1	6	#NULL!	5	2	5
#NULL!	2	Humiliation and autobiographic memories with physical threat	38.8333	1	2	#NULL!	30	17	1	1	0	4	USA	4	0	I was brought up in a home with an alcoholic father who, when inebriated, would routinely rage, throw things, and frighten the entire family; and a codependent mother, totally preoccupied and obsessed with my father’s hazardous drinking. My family, neither parent could possibly be there for me to adequately respond to my thoughts and feelings, needs and desires. Growing up in such conditions migh…	6	10	10	10	10	10	10	10	5	6	7	10	7	8	7.16667	#NULL!	#NULL!	#NULL!	#NULL!	#NULL!	#NULL!	#NULL!	#NULL!	#NULL!		6	6	6	6	#NULL!	8	4	9
#NULL!	2	Humiliation and autobiographic memories with physical threat	347.85	1	2	#NULL!	38	15	3	2	2	1	Indian	5	Asian	It was when I wasn't treated well and especially on my day, I felt people don't value me or my presence in their lives. I felt very hurt and emotional that I ended up crying on the day when I ideally should not have. I wanted to be left alone and make peace with myself. I was breaking within.	35	10	0	1	10	10	0	5.16667	10	0	1	10	10	0	5.16667	#NULL!	#NULL!	#NULL!	#NULL!	#NULL!	#NULL!	#NULL!	#NULL!	#NULL!		3	3	1	1	#NULL!	11	8	10
#NULL!	2	Humiliation and autobiographic memories with physical threat	174.767	1	2	#NULL!	35	19	1	1	0	1	US	5	Asian	When I was in the university, I was trying to buy a pair of shoes. I entered a store and tried several shoes on, but decided not to buy because I thought I may find a better deal. The sales women was very mad at me. She told me that I was not supposed to try so many. She also said that I could not afford it. I felt that my dignity was compromised. I thought that she should not do like this even t…	19	6	2	2	1	2	1	2.33333	0	0	0	0	0	0	0	#NULL!	#NULL!	#NULL!	#NULL!	#NULL!	#NULL!	#NULL!	#NULL!	#NULL!		1	1	1	1	#NULL!	5	2	5
#NULL!	2	Humiliation and autobiographic memories with physical threat	51.9833	1	2	#NULL!	67	16	5	2	3	1	United States	1	0	I think back to an experience in the eighth grade which remains with me more than fifty years later. As background, my father worked at one time in a plant in Ohio that build refrigerators. They used mercury thermometers to measure temperature. After my father left that job he retained a thermometer that we had always had affixed to the wall just outside our front door. In science class, our teac…	13	10	0	6	0	2	0	3	0	0	8	1	0	0	1.5	#NULL!	#NULL!	#NULL!	#NULL!	#NULL!	#NULL!	#NULL!	#NULL!	#NULL!		1	1	1	1	#NULL!	5	2	5
#NULL!	2	Humiliation and autobiographic memories with physical threat	82.4	1	2	#NULL!	68	14	4	2	2	1	American	1	0	Another long time ago real story. / / I had started a new job. During the second week I was invited to lunch by several people in my group and another group we worked with. I went and was enjoying lunch and the company, when all of a sudden one of the men from the other group made a big deal about my glasses and asked in front of everyone "Why did you pick those frames? They look terrible, and ar…	32	10	3	8	5	5	0	5.16667	0	0	5	5	0	0	1.66667	#NULL!	#NULL!	#NULL!	#NULL!	#NULL!	#NULL!	#NULL!	#NULL!	#NULL!		6	1	1	6	#NULL!	6	5	5
#NULL!	2	Humiliation and autobiographic memories with physical threat	47.7667	1	2	#NULL!	34	16	3	2	1	3	USA/American	3	0	The summer before my senior year of high school I got a scholarship to go to a basketball camp. I was excited because I loved to play, was really good and had never had the chance to attend a basketball camp. My parents barely had enough money to pay rent and feed us so there was no money at all for anything beyond the necessities. My uncle drove me to the camp which was 3 hours away and when I g…	16	10	10	10	1	4	5	6.66667	6	6	10	7	0	0	4.83333	#NULL!	#NULL!	#NULL!	#NULL!	#NULL!	#NULL!	#NULL!	#NULL!	#NULL!		6	1	1	6	#NULL!	7	3	7
#NULL!	2	Humiliation and autobiographic memories with physical threat	24.5	1	2	#NULL!	36	16	1	1	0	1	American	1	0	I felt belittled when I tripped and fell at work. My coworkers kind of laughed at me. People in the cafeteria laughed a bit. My coworker told me not to be so clumsy. I felt like it was a belittling comment. I can be clumsy at times, but it wasn't my fault. I felt a bit humiliated. I am a manager and felt like a lower person than my coworkers. It was pretty embarrassing. I felt like hiding.	36	8	6	3	1	8	7	5.5	5	7	5	2	2	4	4.16667	#NULL!	#NULL!	#NULL!	#NULL!	#NULL!	#NULL!	#NULL!	#NULL!	#NULL!		1	1	6	6	#NULL!	5	2	5
#NULL!	2	Humiliation and autobiographic memories with physical threat	26.7833	1	2	#NULL!	43	16	3	2	1	1	American	1	0	I was at a family get together and my grandfather decided it was a great time to tell me what he thought of my boyfriend in front of everyone. Obviously I couldn't be rude back so I pretty much stood there and had to take it while he egged others in to participate. It was humiliating.	28	2	2	2	0	0	0	1	0	0	1	0	0	0	0.166667	#NULL!	#NULL!	#NULL!	#NULL!	#NULL!	#NULL!	#NULL!	#NULL!	#NULL!		1	1	6	1	#NULL!	5	2	5
#NULL!	2	Humiliation and autobiographic memories with physical threat	37.4333	1	2	#NULL!	37	12	1	1	0	1	Caucasian American	1	0	A time I can remember being belittled was again by my ex who was in the military and stationed in another state. I was 24 at the time and still having fun with friends on the weekend like a normal girl. I went out one Saturday night and had fun and came home before midnight. I got on video chat with my ex and he said that I should not be going out, I should be at home on the weekends instead. He …	24	10	10	10	10	10	10	10	10	0	10	0	0	0	3.33333	#NULL!	#NULL!	#NULL!	#NULL!	#NULL!	#NULL!	#NULL!	#NULL!	#NULL!		6	6	1	6	#NULL!	6	2	10
#NULL!	2	Humiliation and autobiographic memories with physical threat	22	1	2	#NULL!	45	16	3	2	2	2	United States	1	0	I was at work. I work at a social service agency. One morning a person in crisis came in as I was getting ready to leave. I already had another client that I had to see. I suggested that they page the counselor that had just come in to handle the situation. I left and went to see my client. When I got back the counselor that handled the crisis approached me and yelled at me for not taking the cli…	42	9	5	10	7	9	4	7.33333	8	2	8	7	5	2	5.33333	#NULL!	#NULL!	#NULL!	#NULL!	#NULL!	#NULL!	#NULL!	#NULL!	#NULL!		1	1	1	1	#NULL!	5	3	5
#NULL!	2	Humiliation and autobiographic memories with physical threat	54.9167	1	2	#NULL!	39	25	4	2	1	1	American	1	0	There is a client that I have at work that often treats others with very little respect. I usually don’t let him get to me but recently we were in a meeting in which he verbally attacked me in front of my boss. I was so upset when he forcefully held his hand up to me and told me I was wrong. It was even worse that my boss was there and didn’t come to my defense. I felt like he was just attacking …	38	10	7	10	0	9	0	6	5	5	9	0	5	0	4	#NULL!	#NULL!	#NULL!	#NULL!	#NULL!	#NULL!	#NULL!	#NULL!	#NULL!		1	1	1	6	#NULL!	8	2	6
#NULL!	2	Humiliation and autobiographic memories with physical threat	27.0667	1	2	#NULL!	37	15	3	2	4	1	American	1	0	I had gotten a job inside a financial institution and was super excited to have set hrs. At first, everyone was super nice to me and made me feel welcome. However, those feelings quickly faded when I realized I was the butt of everyone's jokes. They put me down in front of other coworkers and even sometimes in front of customers. They called me out on things I did wrong and kept correcting me in …	23	9	6	10	10	10	2	7.83333	6	1	5	10	1	1	4	#NULL!	#NULL!	#NULL!	#NULL!	#NULL!	#NULL!	#NULL!	#NULL!	#NULL!		1	1	6	6	#NULL!	7	9	6
#NULL!	2	Humiliation and autobiographic memories with physical threat	14.2333	1	2	#NULL!	30	14	3	2	1	1	American	1	0	I decided to leave my ex husband. He was abusive and it was a terrible marriage. At the time, my younger brother worked with him. He texted my ex that I deserved to be screwed over and he hoped my ex took everything from me. It was horrifying and made me incredibly sad and felt very betrayed.	27	7	0	10	4	6	0	4.5	0	0	4	0	2	0	1	#NULL!	#NULL!	#NULL!	#NULL!	#NULL!	#NULL!	#NULL!	#NULL!	#NULL!		6	1	1	6	#NULL!	6	2	7
#NULL!	2	Humiliation and autobiographic memories with physical threat	58.6667	1	2	#NULL!	26	20	1	1	0	1	United States of America	1	0	This exactly in high school in a science class. Our science teacher love to ask lot of questions. We will usually raise our hands to indicate that we know the answer. I am a very quiet student, even though i know the answers, i am always shy to raise my hand so i do not used to raise my hands. One day that i decided to summon courage and answer a question. The science asked a chemistry pertaining…	15	10	10	10	10	10	2	8.66667	8	8	10	8	6	0	6.66667	#NULL!	#NULL!	#NULL!	#NULL!	#NULL!	#NULL!	#NULL!	#NULL!	#NULL!		1	6	6	6	#NULL!	7	9	8
#NULL!	2	Humiliation and autobiographic memories with physical threat	66.95	1	2	#NULL!	30	20	3	2	1	1	American	2	0	A few years ago, I was facing a discrimination situation at work and was being forced to surrender my position to HR's niece, who was the office receptionist, and who had no experience in what I was doing. My mother, angry about the whole situation and how the jealous HR woman played me, took it upon herself to call the office and threaten the woman and her niece just before hanging up. This was …	26	10	10	10	1	5	0	6	10	7	1	1	1	1	3.5	#NULL!	#NULL!	#NULL!	#NULL!	#NULL!	#NULL!	#NULL!	#NULL!	#NULL!		6	1	1	6	#NULL!	9	4	8
#NULL!	2	Humiliation and autobiographic memories with physical threat	25.3333	1	2	#NULL!	48	18	3	1	0	3	american	1	0	this event amongst my friends they feel I don't deserve to be their friend because standards I have set for myself, they don't consult me anymore, don't want to go out with me because I always question their way of life.they feel I believe am too good for them.it hurts	23	8	5	3	5	8	9	6.33333	0	0	0	0	0	0	0	#NULL!	#NULL!	#NULL!	#NULL!	#NULL!	#NULL!	#NULL!	#NULL!	#NULL!		3	6	1	6	#NULL!	14	9	14
#NULL!	2	Humiliation and autobiographic memories with physical threat	56.5667	1	2	#NULL!	58	12	3	1	0	1	American	1	0	Following the loss of my mother, I was struggling through my grief. She died suddenly and I was having a great deal of difficulty accepting it. I confided in a co-worker who had experienced a similar loss several years earlier. One day at work, I remembered that it was the anniversary of the passing of my confidant's mom. I expressed my sympathy to her because I could tell it was on her mind. She…	36	7	5	8	7	9	3	6.5	2	1	6	8	6	2	4.16667	#NULL!	#NULL!	#NULL!	#NULL!	#NULL!	#NULL!	#NULL!	#NULL!	#NULL!		1	1	1	6	#NULL!	5	3	6
#NULL!	2	Humiliation and autobiographic memories with physical threat	36.9833	1	2	#NULL!	65	11	4	2	4	1	White/American	1	0	My son was in high school and he was the QB for the football team. He had an accident where he fell on a glass and had to have stitches on his butt. The doctor said he could practice but no pads. The coach at the time told him if he didn't practice he should just leave the field. My son was pissed off told the coach fine I will leave the field. He called me. I came down and spoke to the coach. I …	38	9	0	9	0	0	0	3	2	0	5	0	0	0	1.16667	#NULL!	#NULL!	#NULL!	#NULL!	#NULL!	#NULL!	#NULL!	#NULL!	#NULL!		1	1	1	1	#NULL!	5	2	5
#NULL!	2	Humiliation and autobiographic memories with physical threat	16	1	2	#NULL!	44	16	2	1	0	2	american	1	0	I was with a friend. Her son was acting crazy. He had been diagnosed with mild mr. He has developmental disabilities.I think he is a sweetie He began to make sexual comments and I aughed when I shouldnt have	44	9	9	6	6	5	6	6.83333	8	8	5	8	5	5	6.5	#NULL!	#NULL!	#NULL!	#NULL!	#NULL!	#NULL!	#NULL!	#NULL!	#NULL!		1	6	6	6	#NULL!	5	2	5
#NULL!	2	Humiliation and autobiographic memories with physical threat	39.6333	1	2	#NULL!	33	13	3	1	0	1	White	1	0	There was a time when I went in for a surgery that I felt belittled. I have a lot of tattoos and I happen to have one around my pubic area, nothing dirty or offensive. When I was getting prepped before the surgery and before they had started the anesthesia one of the medical team said out loud "Did you guys get a look at that tattoo? That's definitely something you don't see every day" and had a …	25	10	7	5	10	10	1	7.16667	8	1	3	10	5	0	4.5	#NULL!	#NULL!	#NULL!	#NULL!	#NULL!	#NULL!	#NULL!	#NULL!	#NULL!		1	1	1	1	#NULL!	5	2	5
#NULL!	2	Humiliation and autobiographic memories with physical threat	54.5167	1	2	#NULL!	66	16	4	2	2	1	American	1	0	In high school it was the senior awards presentation in the auditorium. The entire class was there. Everyone in my row was called on stage for a drama award but my name wasn’t called. I had been extremely active in the drama dept. And the lead character in many plays as well as three musicals. / The presiding teacher really didn’t like me because I was not intimidated or able to be controlled by …	17	5	2	8	7	3	1	4.33333	1	1	7	5	3	2	3.16667	#NULL!	#NULL!	#NULL!	#NULL!	#NULL!	#NULL!	#NULL!	#NULL!	#NULL!		1	1	1	1	#NULL!	6	4	6
#NULL!	2	Humiliation and autobiographic memories with physical threat	24.2	1	2	#NULL!	29	14	1	1	0	1	American	1	0	A few years ago, I started an internship. It was my first time out in the real world at an actual company, and of course, I had some questions. My second day, I needed some help with something so I politely asked someone for help. My manager that I reported to brought me into her office and told me that I can't ask people for help. Then on top of that, she took me around to "show me where the pri…	26	10	10	10	10	10	0	8.33333	2	1	10	0	0	0	2.16667	#NULL!	#NULL!	#NULL!	#NULL!	#NULL!	#NULL!	#NULL!	#NULL!	#NULL!		1	1	1	1	#NULL!	5	2	5
#NULL!	2	Humiliation and autobiographic memories with physical threat	13.0333	1	2	#NULL!	31	16	3	2	2	1	usa	1	0	Again this also occurred when I was with my ex husband. When we went to his family reunion he decided he was going to drink. I wanted to go home and he was mad about it. As he drank more he became louder while I tried talking to him. When it all hit a boiling point he screamed at me in front of his entire family. He went on to say how useless I am and why he hates bringing me around anyone. I was…	27	9	6	3	5	3	7	5.5	6	2	9	1	1	1	3.33333	#NULL!	#NULL!	#NULL!	#NULL!	#NULL!	#NULL!	#NULL!	#NULL!	#NULL!		1	1	6	6	#NULL!	5	2	5
#NULL!	2	Humiliation and autobiographic memories with physical threat	65.4833	1	2	#NULL!	69	14	1	1	0	1	white	1	0	The only experience that I can think of occurred on November 18,2018. That was the day my car was re-possessed. I was so embarrassed because the neighbors were watching. I live in a small manufactured-home community where we're all very close to each other. No one actually belittled me but by the expressions on their faces I had the impression that they thought I was a pathetic loser. Which, of c…	68	10	10	10	10	10	0	8.33333	0	0	7	10	0	0	2.83333	#NULL!	#NULL!	#NULL!	#NULL!	#NULL!	#NULL!	#NULL!	#NULL!	#NULL!		4	4	1	6	#NULL!	9	8	21
#NULL!	2	Humiliation and autobiographic memories with physical threat	13.5833	1	2	#NULL!	33	16	3	2	1	3	American	3	0	I had to move some kegs for work. One of the male bartenders didnt think i could because i am a woman. He said i would hurt myself if i tried. I felt angry at this first of all. Who was he to tell me what i could or couldnt do.	25	1	1	10	2	0	0	2.33333	0	0	1	0	0	0	0.166667	#NULL!	#NULL!	#NULL!	#NULL!	#NULL!	#NULL!	#NULL!	#NULL!	#NULL!		6	6	1	6	#NULL!	8	2	6
#NULL!	2	Humiliation and autobiographic memories with physical threat	24.1	1	2	#NULL!	44	16	3	2	1	1	USA	1	0	In the college application process, I didn't put too much afford to help my son to work on it. From selecting his major to looking for an appropriate college, I didn't really talk to my son much about it. I feel guilty and bad not to help him go through this.	44	0	8	0	6	0	8	3.66667	0	3	0	3	0	3	1.5	#NULL!	#NULL!	#NULL!	#NULL!	#NULL!	#NULL!	#NULL!	#NULL!	#NULL!		1	1	1	1	#NULL!	5	2	5
#NULL!	2	Humiliation and autobiographic memories with physical threat	29.5167	1	2	#NULL!	51	16	3	1	0	1	American	1	0	This happened a long time ago, when I was in high school. I was at a career event, and was listening to a speaker whom I was not interested in hearing. I was whispering with a friend, and giggling, and the speaker chastised us in front of everyone, and insulted both our manners and our intelligence. I know that we were being rude by not paying attention and talking, but she was ruder, and unkind,…	16	10	10	10	0	6	10	7.66667	8	3	5	0	0	1	2.83333	#NULL!	#NULL!	#NULL!	#NULL!	#NULL!	#NULL!	#NULL!	#NULL!	#NULL!		1	1	6	1	#NULL!	5	2	5
#NULL!	2	Humiliation and autobiographic memories with physical threat	35.3833	1	2	#NULL!	45	14	2	0	0	2	AMERICAN	1	0	I USED TO WORK AS A TECH AT A ANIMAL HOSPITAL . I WORKED WITH MY CO WORKER FOR A LONG TIME AND FOR SOME REASON SHE STARTED TO NOT LIKE ME . SHE STARTED TO BULLY ME AND TALK TO CLIENTS ABOUT ME BEHIND MY BACK.SHE EVEN TALKED TO OTHER WORKERS BEHIND MY BACK. IT WAS VERY UPSETTING . I STARTED TO NOT WANT TO COME TO WORK . WHEN I WAS AT WORK I WAS UNDER STRESS HOPING I DID NOT HEAR HE TALKING ABOUT M…	39	8	8	9	9	9	9	8.66667	5	6	8	4	4	7	5.66667	#NULL!	#NULL!	#NULL!	#NULL!	#NULL!	#NULL!	#NULL!	#NULL!	#NULL!		6	6	1	1	#NULL!	8	4	8
#NULL!	2	Humiliation and autobiographic memories with physical threat	26.35	1	2	#NULL!	43	16	1	1	0	1	American	1	0	A specific experience that I felt belittled and/or which my dignity was compromised by others was when I was working with a team on a project. I hadn't worked on this particular team or with this group of people before, so I didn't know what to expect. I was enthusiastic and eager to share my ideas. However, when I shared my ideas, the person who identified as the team leader dismissed my ideas a…	42	5	5	7	9	5	3	5.66667	6	6	6	8	4	1	5.16667	#NULL!	#NULL!	#NULL!	#NULL!	#NULL!	#NULL!	#NULL!	#NULL!	#NULL!		6	1	1	1	#NULL!	5	2	5
#NULL!	2	Humiliation and autobiographic memories with physical threat	41.4833	1	2	#NULL!	48	12	3	2	1	1	American	1	0	Long ago, my ex-husband, my daughter and I went to a skating rink. He was in one of his “moods.” (He’d fly into a rage without provocation. This is why he’s now my ex.) He was yelling at me in the rink. He called me names and said horrible things. The rink was empty, except for one older gentleman minding the checkout. When we paid, the man gave me a look and spoke randomly about his daughter. He…	27	10	10	10	10	8	0	8	7	5	10	1	0	0	3.83333	#NULL!	#NULL!	#NULL!	#NULL!	#NULL!	#NULL!	#NULL!	#NULL!	#NULL!		6	1	1	6	#NULL!	6	4	7
#NULL!	2	Humiliation and autobiographic memories with physical threat	29.0167	1	2	#NULL!	35	16	3	1	0	1	ukrainian	1	0	When I went to a new, recent doctor, she accused me of being anorexic. Since my teenage years, I have always weighed in the 95-105 range. I get these genetics from my father, who is also tall and skinny. My normal doctor never brought up any issues about my weight before, because she knew that it was just how I was. When I moved, I had to find a new doctor to see. She decided to weigh me while I …	34	7	6	9	2	8	0	5.33333	0	0	4	1	0	0	0.833333	#NULL!	#NULL!	#NULL!	#NULL!	#NULL!	#NULL!	#NULL!	#NULL!	#NULL!		6	1	1	6	#NULL!	7	5	6
#NULL!	2	Humiliation and autobiographic memories with physical threat	19.75	1	2	#NULL!	39	16	4	2	2	1	American	1	0	My dignity was compromised several hundred times probably by the abusive behavior my ex husband thrust upon me for the better part of a decade. I felt defeated as the police only helped me 2 out of the 10 times I went to them for help. This gives me a feeling of hopelessness and no choice but to deal with it.	0	5	1	5	8	8	0	4.5	5	2	7	8	8	0	5	#NULL!	#NULL!	#NULL!	#NULL!	#NULL!	#NULL!	#NULL!	#NULL!	#NULL!		3	6	1	6	#NULL!	12	4	8
#NULL!	2	Humiliation and autobiographic memories with physical threat	34.8167	1	2	#NULL!	26	18	3	2	1	1	USA	1	0	I was in high school and had just gotten a new pixie haircut that I loved. I got on the bus for the first time, and everyone got quiet. A girl two grades older than me started singing really loudly, "I'm a lesbian. You're a lesbian. We are lesbians." I was so embarrassed - everyone laughed. I was really crestfallen because I loved my new haircut, but in that moment, I really regretted getting it.…	15	10	10	0	0	6	0	4.33333	10	10	1	0	3	0	4	#NULL!	#NULL!	#NULL!	#NULL!	#NULL!	#NULL!	#NULL!	#NULL!	#NULL!		1	1	1	6	#NULL!	6	2	5
#NULL!	2	Humiliation and autobiographic memories with physical threat	20.4167	1	2	#NULL!	21	15	2	1	0	1	Italian	1	0	I am a nurse student and I have been belittled many times. We have clinical rotations that we are assigned to and my clinical instructor was extremely mean and she always made sure that we all felt below her. I was belittled on a weekly basis whenever I was around her. It made me feel awful. I just wanted it to stop. I always thought that she needed to try harder to be a nicer person because I wo…	20	8	7	9	5	5	4	6.33333	0	0	3	0	0	0	0.5	#NULL!	#NULL!	#NULL!	#NULL!	#NULL!	#NULL!	#NULL!	#NULL!	#NULL!		1	1	1	1	#NULL!	5	2	5
#NULL!	2	Humiliation and autobiographic memories with physical threat	57.55	1	2	#NULL!	37	12	1	2	2	2	USA	2	0	Several years ago, I worked for a temporary agency that placed me at an insurance agency as an Executive Secretary. My first day working the position I did not feel welcome. The employee that was training me constantly talked to me like I was a child and seemed very irritated when I did not get something right on the first try. I truly wanted to walk out and just leave but I felt an obligation to…	32	1	1	7	0	0	0	1.5	0	0	0	0	0	0	0	#NULL!	#NULL!	#NULL!	#NULL!	#NULL!	#NULL!	#NULL!	#NULL!	#NULL!		1	1	1	1	#NULL!	5	2	5
#NULL!	2	Humiliation and autobiographic memories with physical threat	28.6167	1	2	#NULL!	50	18	1	2	1	1	USA	1	0	When I was about 25 years old I applied for a job in my local supermarket. At the time I was working a full time job overnights and a part time job during the day and was getting about 60 hours a week between the two. One was a restaurant job and one was in a smaller supermarket. I applied to the local supermarket close to my house and was planning to drop down to one full time job. They were nee…	25	7	6	10	4	3	6	6	2	2	10	1	1	1	2.83333	#NULL!	#NULL!	#NULL!	#NULL!	#NULL!	#NULL!	#NULL!	#NULL!	#NULL!		6	1	1	6	#NULL!	6	2	6
#NULL!	2	Humiliation and autobiographic memories with physical threat	32.4667	1	2	#NULL!	60	15	4	2	3	1	American	1	0	I was working as a third party in a nursing home caring for an elderly lady. The staff did not like me there, so they would make up things about me and call my boss to get me fired. This went on for several months. The staff at the nursing home did not like me there because they did not like the fact that I was witnessing them abusing the elderly in the home. It was awful. I reported the abuse, b…	60	10	0	10	10	10	0	6.66667	10	0	10	10	10	0	6.66667	#NULL!	#NULL!	#NULL!	#NULL!	#NULL!	#NULL!	#NULL!	#NULL!	#NULL!		6	6	1	6	#NULL!	10	8	11
#NULL!	2	Humiliation and autobiographic memories with physical threat	33.9833	1	2	#NULL!	48	16	3	1	0	1	American	5	Asian	I had just started a new job working as a receptionist at a medical office. The girl who I was working with introduced to people but was unkind and had little faith in my abilities and told people that. I was horrified and unhappy. I couldn't believe that someone would purposely do such a thing. I felt embarrassed and really for no reason. I had done nothing to deserve her criticism. She made me …	30	9	2	10	3	5	0	4.83333	2	0	3	0	0	0	0.833333	#NULL!	#NULL!	#NULL!	#NULL!	#NULL!	#NULL!	#NULL!	#NULL!	#NULL!		1	1	1	1	#NULL!	5	2	5
#NULL!	2	Humiliation and autobiographic memories with physical threat	44.4833	1	2	#NULL!	55	13	3	1	0	1	Italian American	1	0	My husband told a friend of ours a secret. I was very embarassed and angry about it. My Dad took off before I was born. He never looked back and I have never had anything to do with him. My stepdad has been my Dad since I was little. Not everyone knows about this. Especially when my husband and I moved 50 miles north .	40	7	9	7	0	0	0	3.83333	6	1	5	3	1	1	2.83333	#NULL!	#NULL!	#NULL!	#NULL!	#NULL!	#NULL!	#NULL!	#NULL!	#NULL!		1	1	6	6	#NULL!	5	2	6
#NULL!	2	Humiliation and autobiographic memories with physical threat	38.3833	1	2	#NULL!	31	16	3	1	0	1	American	1	0	I felt belittled at work by my supervisor, I think it makes her feel better about herself to talk down to her coworkers and fellow employees. It involved sending text messages to me about work while I was on maternity leave about my leave and making me feel guilty/bad about it. I felt conflicted because I didn't know how to respond because I was obviously upset but it didn't seem like anything I …	30	1	5	7	7	9	7	6	3	2	5	6	7	6	4.83333	#NULL!	#NULL!	#NULL!	#NULL!	#NULL!	#NULL!	#NULL!	#NULL!	#NULL!		3	6	1	1	#NULL!	9	6	13
#NULL!	2	Humiliation and autobiographic memories with physical threat	27.35	1	2	#NULL!	32	16	3	1	0	2	American	1	0	After finishing college, I got my first internship at a local insurance company. I had graduated with a degree in economics, and was not exactly a pro at that point. I was told during the interview that I would "learn on the go". My first day there, I was assigned to a group of 4 people. These were people who had worked at the company for over 2 years and knew the ins and outs of the business. I …	23	8	8	3	6	5	0	5	6	6	8	4	0	0	4	#NULL!	#NULL!	#NULL!	#NULL!	#NULL!	#NULL!	#NULL!	#NULL!	#NULL!		6	1	1	6	#NULL!	7	4	7
#NULL!	2	Humiliation and autobiographic memories with physical threat	61.3833	1	2	#NULL!	29	16	1	1	0	1	American	2	0	I live across the street from a group home for mildly retarded adult males. Some of these males are interested in me romantically. They harass me for sex, marriage, and attention whenever they are outside and I have to go to and from my car or the mailbox. I have complained to the company that owns the home, to NYS department of mental health and the police and no one will help me or force the co…	22	10	2	9	6	8	0	5.83333	10	7	10	8	5	0	6.66667	#NULL!	#NULL!	#NULL!	#NULL!	#NULL!	#NULL!	#NULL!	#NULL!	#NULL!		5	5	1	6	#NULL!	15	10	18
#NULL!	2	Humiliation and autobiographic memories with physical threat	58.0833	1	2	#NULL!	39	14	3	2	1	1	American	1	0	I like to recycle. We can only recycle certain materials in the state that I live in. I save other recyclable materials and bring them to my sister's house in a different state when we go to visit her. My husband said that this was a silly thing to do. When he said that, my feelings were very hurt. I felt like he didn't understand who I was as a person and that he doesn't share the same values as…	39	1	0	10	10	0	0	3.5	0	0	3	6	0	0	1.5	#NULL!	#NULL!	#NULL!	#NULL!	#NULL!	#NULL!	#NULL!	#NULL!	#NULL!		1	1	1	1	#NULL!	5	2	5
#NULL!	2	Humiliation and autobiographic memories with physical threat	33.4333	1	2	#NULL!	36	16	3	2	3	1	American	1	0	In my first marriage I was belittled all the time. I remember having conversations at home with my ex-husband, who would tell me that he was glad that I chose to take time off of school to be the one to stay home with our kids and raise them. He would say that he did not want anyone else raising them but me, and felt proud that I wanted to be such a good mother. However, when we would go around h…	24	8	6	10	3	0	10	6.16667	0	0	0	0	0	0	0	#NULL!	#NULL!	#NULL!	#NULL!	#NULL!	#NULL!	#NULL!	#NULL!	#NULL!		1	6	6	6	#NULL!	5	2	9
#NULL!	2	Humiliation and autobiographic memories with physical threat	23.65	1	2	#NULL!	32	14	3	2	3	1	American	5	Biracial	I at one point worked for a resort for 5 years. I decided to move away, and didn’t work the last day I was supposed to because our regional manager was there and I didn’t like him. After a few months away I returned home and my managers position was available. I wanted the job. I had earned it, but because I didn’t work my last day, they had marked me as not rehirable. I cannot go back after year…	22	9	4	6	8	6	2	5.83333	0	0	0	5	0	0	0.833333	#NULL!	#NULL!	#NULL!	#NULL!	#NULL!	#NULL!	#NULL!	#NULL!	#NULL!		1	1	1	1	#NULL!	5	2	5
#NULL!	2	Humiliation and autobiographic memories with physical threat	14.0667	1	2	#NULL!	30	12	1	1	0	1	American	1	0	It was at Thanksgiving and I was at my step mom's house. She was cooking dinner and everything was going great. Then she started talking about my sister and of course I was going to defend. Once I did, I guess I was being very defensive. Then she said that since I am a guest I need to keep my mouth shut and stop being so rude. It was lucky that my dad wanted to even invite me. My feelings were so…	28	10	10	10	0	0	0	5	0	0	10	0	0	0	1.66667	#NULL!	#NULL!	#NULL!	#NULL!	#NULL!	#NULL!	#NULL!	#NULL!	#NULL!		1	1	1	1	#NULL!	5	2	5
#NULL!	2	Humiliation and autobiographic memories with physical threat	25.5667	1	2	#NULL!	62	12	3	2	2	1	American	1	0	I worked at a donut shop when I was younger. There was about 4 other people who worked at the same time as me. One of them was an older woman who took an instant dislike to me. I was the new person and wasn't too familiar with how the place ran, so I needed to ask a lot of questions about how things were done and where certain items could be found. She refused to help me in any way and made nasty…	18	8	0	10	2	6	0	4.33333	0	0	5	0	0	0	0.833333	#NULL!	#NULL!	#NULL!	#NULL!	#NULL!	#NULL!	#NULL!	#NULL!	#NULL!		1	1	1	1	#NULL!	5	2	5
#NULL!	2	Humiliation and autobiographic memories with physical threat	73.6	1	2	#NULL!	31	18	3	2	2	1	American	1	0	I remember a time in high school when I felt belittled by others. By the time senior year rolled around, a lot of our core group had fractured into several smaller groups. I felt rejected by a lot of my peers and knew they talked about me behind my back. That became clear when my ex-boyfriend from 9th grade told me that others were counting the number of consecutive days I wore my NorthFace jacke…	17	10	7	8	5	1	0	5.16667	2	0	0	1	0	0	0.5	#NULL!	#NULL!	#NULL!	#NULL!	#NULL!	#NULL!	#NULL!	#NULL!	#NULL!		1	1	1	1	#NULL!	5	2	5
#NULL!	2	Humiliation and autobiographic memories with physical threat	26.25	1	2	#NULL!	65	15	4	2	3	1	American	1	0	I was the department manager of the cell phones at a large retailer. A person came in and demanded that I do a contract for her according to her instructions. I was very aware that this would not be profitable for my retailer and I told her that I could not do what she wanted me to. She demanded to see my store manager. I called him and he came. She told him what she wanted and he called me aside…	48	10	0	10	0	10	0	5	0	0	8	0	0	0	1.33333	#NULL!	#NULL!	#NULL!	#NULL!	#NULL!	#NULL!	#NULL!	#NULL!	#NULL!		1	1	1	1	#NULL!	5	2	5
#NULL!	2	Humiliation and autobiographic memories with physical threat	30.3833	1	2	#NULL!	47	25	1	1	0	1	USA	1	0	I had been at my current job for about 3 years and was beginning to feel somewhat comfortable and happy in the position. It was the very end of Spring quarter and I was looking forward to leaving on a trip to Laos with a dear friend in a few days. Then I received a curt email from my boss saying that half of my work hours for Fall quarter were being taken away, cutting my salary in half (I can ba…	41	3	0	10	0	10	0	3.83333	0	0	10	0	0	0	1.66667	#NULL!	#NULL!	#NULL!	#NULL!	#NULL!	#NULL!	#NULL!	#NULL!	#NULL!		1	1	1	1	#NULL!	5	2	5
#NULL!	2	Humiliation and autobiographic memories with physical threat	52.2333	1	2	#NULL!	37	18	2	1	0	1	American	2	0	The last time I felt belittled was approximately 10 years. During this time I had a bad break up with an ex boyfriend. At the time I found out that my ex-boyfriend cheated on me with one of my ex-friends. My dignity was compromised and I felt extremely embarrassed and angry. During this time I thought about being betrayed by two people I thought I could trust. After the event, it took me many yea…	27	10	4	10	9	4	0	6.16667	0	0	0	0	0	0	0	#NULL!	#NULL!	#NULL!	#NULL!	#NULL!	#NULL!	#NULL!	#NULL!	#NULL!		1	1	6	6	#NULL!	5	2	5
#NULL!	2	Humiliation and autobiographic memories with physical threat	39.7333	1	2	#NULL!	33	16	3	1	0	1	USA	3	0	My ex-boyfriend used to be emotionally abusive to me. He was never physically abusive but he would get angry and random times and blame it all on me. We were together for 3 years. For some reason, I was very attracted to him and he is still the person who appears in my dreams. We were engaged once although it seemed like he was forced into it. There is one event that he made me feel specifically …	30	9	9	8	9	10	9	9	5	4	10	7	10	0	6	#NULL!	#NULL!	#NULL!	#NULL!	#NULL!	#NULL!	#NULL!	#NULL!	#NULL!		6	1	1	6	#NULL!	12	7	13
#NULL!	2	Humiliation and autobiographic memories with physical threat	38.65	1	2	#NULL!	53	16	1	1	0	1	USA	1	0	I thought that I got along with all my coworkers, I never had any issues with anyone, did my job well, helped other people out, etc. One woman, for unknown reasons, decided that she didnʻt like me. I still donʻt know why but slowly almost everyone else started talking down to me, making fun of me, calling me "boring" or finding something to tease me about. It was a very lonesome feeling, and we w…	32	9	1	7	8	9	0	5.66667	8	0	8	9	7	0	5.33333	#NULL!	#NULL!	#NULL!	#NULL!	#NULL!	#NULL!	#NULL!	#NULL!	#NULL!		6	1	1	6	#NULL!	12	5	8
#NULL!	2	Humiliation and autobiographic memories with physical threat	45.2333	1	2	#NULL!	42	14	3	2	1	3	American	1	0	At my work, I took a phone call from a client who wanted to bring her pet in on an emergency basis. I was told by the vet on duty that we were not to accept any emergency appointments, so I told the client we were unable to see her pet and gave her the number to the nearest emergency hospital. She proceeded to show up in the lobby moments later and demanded to speak to the vet. I called him and t…	28	10	0	10	10	10	0	6.66667	4	0	8	8	4	0	4	#NULL!	#NULL!	#NULL!	#NULL!	#NULL!	#NULL!	#NULL!	#NULL!	#NULL!		1	1	1	1	#NULL!	5	2	5
#NULL!	2	Humiliation and autobiographic memories with physical threat	31.95	1	2	#NULL!	38	14	3	2	1	1	USA	1	0	I feel belittled every single day at work. I support a team of 22 sales reps and managers in all administrative areas, but with a focus on HR. In HR, it is important to look at past precedence when proceeding with current decisions. For instance, 6 weeks ago, an employee was arrested for DUI. He did not report the arrest or charges to his manager or to me. 2 weeks ago, he was promoted to higher l…	38	4	4	8	0	3	0	3.16667	4	4	7	0	3	0	3	#NULL!	#NULL!	#NULL!	#NULL!	#NULL!	#NULL!	#NULL!	#NULL!	#NULL!		3	3	1	1	#NULL!	5	4	7
#NULL!	2	Humiliation and autobiographic memories with physical threat	20.1833	1	2	#NULL!	31	14	2	2	3	1	American	1	0	When I first started working for a solar company last year, I was doing really well with learning the job details. I attended meetings regularly and started to have input. During one particular meeting, my boss decided to put me down in front of everyone for a simple mistake I made. I was fairly new and was really trying hard to impress everyone and when she brought up my error I felt extremely e…	30	8	5	3	0	6	2	4	3	0	7	0	0	0	1.66667	#NULL!	#NULL!	#NULL!	#NULL!	#NULL!	#NULL!	#NULL!	#NULL!	#NULL!		1	1	1	1	#NULL!	5	3	5
#NULL!	2	Humiliation and autobiographic memories with physical threat	22.55	1	2	#NULL!	41	14	1	1	0	1	United States	3	0	When I was in 6th grade, one of the other girls in class took it upon herself to relentlessly bully me. During our literature class, she sat behind me and kept pulling my hair to the point that my head would snap back and then forth once she released it. I could see all of my peers staring at what was happening, but no one offered to help me or say anything. Even the teacher didn't do anything fo…	11	10	10	10	10	9	2	8.5	8	9	8	10	7	1	7.16667	#NULL!	#NULL!	#NULL!	#NULL!	#NULL!	#NULL!	#NULL!	#NULL!	#NULL!		3	6	1	6	#NULL!	7	3	13
#NULL!	2	Humiliation and autobiographic memories with physical threat	114.683	1	2	#NULL!	32	14	3	2	2	1	American	1	0	When I was in my early twenties, I had a boyfriend names Charles. Charles was a good man when we started the relationship. It was all fun and interesting until 4 months later. He started acting weird and doing surprising unexpected things. He makes me feel like I’m not good enough or that he no longer wants to be in the relationship. He also makes comments about my appearance or the way I dress. …	22	10	10	9	9	10	9	9.5	1	1	0	0	0	0	0.333333	#NULL!	#NULL!	#NULL!	#NULL!	#NULL!	#NULL!	#NULL!	#NULL!	#NULL!		1	6	1	6	#NULL!	6	2	8
#NULL!	2	Humiliation and autobiographic memories with physical threat	22.5833	1	2	#NULL!	48	13	2	1	0	2	Irish Scottish Swedish American	1	0	I was in an eight year relationship many years ago. My ex was very sweet at the beginning but over time showed a different side. She began demeaning me in small ways. Eventually she began verbally abusing me and treating me like I was a total low life. I would tell myself they were only words. On my birthday one year she asked what I wanted to do. I told her "I don't care...whatever you want to d…	37	10	10	10	10	9	1	8.33333	6	9	10	0	0	0	4.16667	#NULL!	#NULL!	#NULL!	#NULL!	#NULL!	#NULL!	#NULL!	#NULL!	#NULL!		1	1	1	1	#NULL!	5	2	5
#NULL!	2	Humiliation and autobiographic memories with physical threat	41.5167	1	2	#NULL!	24	12	1	1	0	3	American	1	0	A time where I felt belittled was when I was working as a makeup artist for a indie film. I and the other makeup artists worked for 2 weeks in places you wouldn't normally do makeup because the director didn't really care about the makeup/hair team. He would put us outside while it was super hot and made us share a small tent. Some of my professional makeup even melted because of how hot it was. …	21	10	10	10	10	8	5	8.83333	10	10	10	10	0	5	7.5	#NULL!	#NULL!	#NULL!	#NULL!	#NULL!	#NULL!	#NULL!	#NULL!	#NULL!		6	4	1	6	#NULL!	5	3	9
#NULL!	2	Humiliation and autobiographic memories with physical threat	29.8333	1	2	#NULL!	63	15	4	2	1	1	American	1	0	One specific experience in which I felt belittled was when I took a mixed media art class in college back in the ‘70’s. Although I was a pretty good illustrator, I did not have much experience working in 3-D and frankly, my mind just doesn’t work that way. Worse, the assignment parameters were pretty vague, which also doesn’t usually work for me either. It went something like, “It needs to be thr…	20	9	7	1	3	8	1	4.83333	1	0	0	1	0	0	0.333333	#NULL!	#NULL!	#NULL!	#NULL!	#NULL!	#NULL!	#NULL!	#NULL!	#NULL!		1	1	1	1	#NULL!	5	2	5
#NULL!	2	Humiliation and autobiographic memories with physical threat	65.25	1	2	#NULL!	52	16	4	1	0	4	American	1	0	When I was a child, I was always the shortest one and the smallest one in my class. Everybody always thought I was a year or two younger than I actually was. I got teased a lot about it and most of the time I handled it about as well as could be expected, at least when it was kids my age or close to it that were doing the teasing. One year, I decided to go to summer school and, for some reason, t…	7	10	4	7	1	10	0	5.33333	0	0	1	0	0	0	0.166667	#NULL!	#NULL!	#NULL!	#NULL!	#NULL!	#NULL!	#NULL!	#NULL!	#NULL!		1	1	1	1	#NULL!	5	2	5
#NULL!	2	Humiliation and autobiographic memories with physical threat	21.05	1	2	#NULL!	33	16	3	1	0	1	The United States of America	1	0	My mom's ex called me fat and ugly when in fact he was projecting. I laughed at him. I fucking hate his guts and I am glad he's dead. My mom didn't care and it shaped the way I trust and accept her, because the belittling continued for 8 years.	16	10	0	10	0	0	0	3.33333	0	0	10	0	0	0	1.66667	#NULL!	#NULL!	#NULL!	#NULL!	#NULL!	#NULL!	#NULL!	#NULL!	#NULL!		6	1	6	6	#NULL!	6	2	9
#NULL!	2	Humiliation and autobiographic memories with physical threat	9.7	1	2	#NULL!	22	16	2	1	0	1	American	1	0	I experienced this at work during a meeting. Many of my coworkers are older than me and male. They tend to pick on me and belittle me. They did this recently in a meeting. I felt so terrible and angry with them. I wanted to bring this up to my boss but I doubt they would do anything. I feel very inferior at work.	22	8	9	10	8	8	3	7.66667	8	8	10	7	7	4	7.33333	#NULL!	#NULL!	#NULL!	#NULL!	#NULL!	#NULL!	#NULL!	#NULL!	#NULL!		6	6	1	1	#NULL!	12	5	11
#NULL!	2	Humiliation and autobiographic memories with physical threat	90.6	1	2	#NULL!	40	17	3	2	3	1	American	5	Indian	When I was 17 years old, our neighbor was constructing a home. He was discussing about hallway door option that leads to another large dining room. I was about to give my suggestion, but my neighbor was quick to belittle me by saying that I did not have the civil engineering certification to give qualified suggestion. I felt embarrassed, but i went ahead and gave the see through non-glass door op…	17	3	0	1	0	0	0	0.666667	0	0	0	0	0	0	0	#NULL!	#NULL!	#NULL!	#NULL!	#NULL!	#NULL!	#NULL!	#NULL!	#NULL!		1	1	6	1	#NULL!	5	2	5
#NULL!	2	Humiliation and autobiographic memories with physical threat	10.6	1	2	#NULL!	39	22	3	2	5	1	american	1	0	I would say this happened when I was fifteen. My grandmother made a really rude comment to me about myself and my life. In hindsight, it seems silly but at the time she really hurt my feelings. I think it was when I had some boyfriend and I Made a comment about my boyfriend and wanting him to meet her, and she laughed it off and scoffed at me. Said that who was I To think that any boyfriend of mi…	15	8	9	7	7	0	0	5.16667	0	0	0	1	0	0	0.166667	#NULL!	#NULL!	#NULL!	#NULL!	#NULL!	#NULL!	#NULL!	#NULL!	#NULL!		1	1	1	1	#NULL!	5	2	5
#NULL!	2	Humiliation and autobiographic memories with physical threat	18.5167	1	2	#NULL!	56	13	3	2	4	1	american	1	0	I had a woman at church get mad because we left that church. She got so mad she accused me of stealing as I was the treasurer at the time. I was crushed, ashamed, mad a gambit of emotions. I felt some would believe her, It was awful.	50	10	10	10	10	10	0	8.33333	9	9	5	10	6	0	6.5	#NULL!	#NULL!	#NULL!	#NULL!	#NULL!	#NULL!	#NULL!	#NULL!	#NULL!		1	1	1	1	#NULL!	5	2	5
#NULL!	2	Humiliation and autobiographic memories with physical threat	15.1167	1	2	#NULL!	25	16	1	1	0	1	american	1	0	I felt belittled when I was at an event and someone was rude to me. I was walking past them and they tried to talk to me. I did not want to talk. They tried to get my attention and it bothered me. It made me feel weirded out and upset and quite annoyed. It made me feel irritated. I thought they were weird and strange. I thought they were misogynistic and a loser. I felt like it was a dumb sitauti…	21	0	0	4	0	1	0	0.833333	0	0	1	0	0	0	0.166667	#NULL!	#NULL!	#NULL!	#NULL!	#NULL!	#NULL!	#NULL!	#NULL!	#NULL!		1	1	1	1	#NULL!	5	2	5
#NULL!	2	Humiliation and autobiographic memories with physical threat	60.15	1	2	#NULL!	50	16	3	2	2	1	American (USA)	2	0	I was in college. I was a struggling student. I was recently recovering from being homeless, therefore my family and I did not have extra money to spend on clothes. I was trying to better myself by getting an education. Well, a guy that was in one of my classes took it upon himself to laugh at the way I dressed. He made fun of my jeans and said they were dated. The other kids laughed too. It was …	19	9	9	7	9	8	0	7	0	0	3	1	0	0	0.666667	#NULL!	#NULL!	#NULL!	#NULL!	#NULL!	#NULL!	#NULL!	#NULL!	#NULL!		1	1	1	1	#NULL!	5	2	5
#NULL!	2	Humiliation and autobiographic memories with physical threat	85.9667	1	2	#NULL!	73	13	4	2	2	1	American	1	0	I worked for the company I was employed with for twenty-six years. After my car accident when I came back to work everything was changed. They told me they didn't know how to do some of work so they changed everything to make it easier for them to do. I had to learn my job all over again and they were not sure on how to do it or if it would give them results they needed or were looking for. I fel…	69	10	9	9	10	8	0	7.66667	9	5	8	8	0	0	5	#NULL!	#NULL!	#NULL!	#NULL!	#NULL!	#NULL!	#NULL!	#NULL!	#NULL!		6	1	1	6	#NULL!	6	3	5
#NULL!	2	Humiliation and autobiographic memories with physical threat	14.6167	1	2	#NULL!	30	18	1	1	0	1	American	1	0	I was out back country skiing with a number of people, some of whom I knew and some of whom I didn’t. I have a lot of that country ski experience as well as many certifications and I feel very confident in my skills and abilities. Some of the people there were constantly questioning my input and my experience in a way that made me feel very self-conscious and like I wasn’t respected at all. It ma…	30	3	1	8	2	1	0	2.5	3	2	8	1	1	0	2.5	#NULL!	#NULL!	#NULL!	#NULL!	#NULL!	#NULL!	#NULL!	#NULL!	#NULL!		1	1	1	1	#NULL!	5	2	6
#NULL!	2	Humiliation and autobiographic memories with physical threat	28.5167	1	2	#NULL!	52	18	3	2	2	2	USA	1	0	I had an experience at work, where I had been working very hard on a high profile project in my field of expertise. For good reason, I was proud of my work and that of my team. Out of the blue, someone new to the organization called me to give me advice that was not only unsolicited, but off-base. I felt very insulted by this person presuming to give me this advice. I took it as an implicit, unwa…	52	0	0	10	0	0	0	1.66667	0	0	10	0	2	0	2	#NULL!	#NULL!	#NULL!	#NULL!	#NULL!	#NULL!	#NULL!	#NULL!	#NULL!		6	1	1	1	#NULL!	6	2	5
#NULL!	2	Humiliation and autobiographic memories with physical threat	24.4333	1	2	#NULL!	65	24	1	1	0	1	USA	1	0	I was working with a large group of very young women. They frequently make comments about my age intimating that I was out of touch, too old, ineffective, old fashioned, etc. I got a lot of flack and was disrespected. I thought that for the most part, they were the most incompetent, lazy, ill-educated and ignorant group of young people I had ever had the misfortune to meet. Firmly though, I reali…	63	10	0	4	10	0	0	4	3	0	3	10	0	0	2.66667	#NULL!	#NULL!	#NULL!	#NULL!	#NULL!	#NULL!	#NULL!	#NULL!	#NULL!		6	1	1	6	#NULL!	7	7	10
#NULL!	2	Humiliation and autobiographic memories with physical threat	24.5833	1	2	#NULL!	47	14	3	2	3	1	USA	1	0	I was injured during a fall at work. I ended up having a permanent disability rating because of it. I am not able to do as much as I used to. My boss treated me horribly afterwards. She often talked about me to others. She told people I wasn't that bad. She was trying to turn them against me to get me to quit. She even wrote bad things on my yearly evaluation. She put on there I didn't complete m…	45	7	6	10	8	10	0	6.83333	6	0	10	0	10	0	4.33333	#NULL!	#NULL!	#NULL!	#NULL!	#NULL!	#NULL!	#NULL!	#NULL!	#NULL!		3	6	6	6	#NULL!	13	3	15
#NULL!	2	Humiliation and autobiographic memories with physical threat	61.65	1	2	#NULL!	35	14	3	1	0	2	American	3	0	It had to be about my first job. I was young and learning quickly. I started out as a cashier, learned customer service and returns, then before long I was head cashier. That meant I had to figure out schedules, lunches, etc. I had a lot of older people working under me. All I ever wanted was to do a good job, to prove myself as a hard worker. This didn't sit well with someone who had been workin…	19	10	6	8	8	10	1	7.16667	4	0	9	1	2	0	2.66667	#NULL!	#NULL!	#NULL!	#NULL!	#NULL!	#NULL!	#NULL!	#NULL!	#NULL!		1	1	1	6	#NULL!	5	2	5
#NULL!	2	Humiliation and autobiographic memories with physical threat	39.6	1	2	#NULL!	41	12	3	2	1	2	USA	1	0	When I was younger I was molested. I was put through this for many years. I finally told my older brother. He then went and told our dad and step mom. I was put down. I had to keep it a secret for many years. I felt as a kid I should have never been put through that. My dignity was stolen from me. I felt I did not have much of a childhood. I am really happy that my brother did say some thing to o…	4	3	10	8	10	6	5	7	0	0	10	3	4	0	2.83333	#NULL!	#NULL!	#NULL!	#NULL!	#NULL!	#NULL!	#NULL!	#NULL!	#NULL!		6	1	1	6	#NULL!	6	3	7
#NULL!	2	Humiliation and autobiographic memories with physical threat	34.9	1	2	#NULL!	55	17	3	2	3	1	United States	1	0	I felt belittled when my husband mocked me because if my mental illness. I developed unysual behaviors and was diagnosed with obsessive compulsive disorder many years ago. My husband is not supportive or understanding. He even belittled me tonight in front of our son. It made me feel hurt, sad, humiliated and angry. It really hurt my feelings. It embarrassed me. It made me feel exposed and like m…	55	10	10	10	10	8	10	9.66667	10	10	10	10	7	10	9.5	#NULL!	#NULL!	#NULL!	#NULL!	#NULL!	#NULL!	#NULL!	#NULL!	#NULL!		6	6	1	6	#NULL!	9	2	7
#NULL!	2	Humiliation and autobiographic memories with physical threat	38.8333	1	2	#NULL!	31	17	1	1	0	1	USA	3	0	At work, although I am not anyone's assistant, because I am not in charge of anything on my team, I feel like I have become the de facto person that does the tasks no one else wants to. This is mostly relegated to one person, my manager. Because we are a small company in general, everyone usually does the smaller tasks on their own, since we don't have an office assistant. But my manager seems to…	30	9	7	5	9	0	0	5	9	5	0	9	0	0	3.83333	#NULL!	#NULL!	#NULL!	#NULL!	#NULL!	#NULL!	#NULL!	#NULL!	#NULL!		1	1	6	6	#NULL!	5	2	8
#NULL!	2	Humiliation and autobiographic memories with physical threat	198.333	1	2	#NULL!	38	16	3	1	0	1	American	1	0	It happened at my workplace when my manager gave me an project and to lead a team. But while doing the project my coworker who was jealous of me always, took the project from me and he starts to lead my team. He speaks with my manager to take the project. It makes an huge upset for me and my dignity was totally compromised with my team members.It makes me upset and frustrating.	32	6	8	8	10	9	8	8.16667	5	2	8	6	3	5	4.83333	#NULL!	#NULL!	#NULL!	#NULL!	#NULL!	#NULL!	#NULL!	#NULL!	#NULL!		6	3	1	6	#NULL!	14	5	12
#NULL!	2	Humiliation and autobiographic memories with physical threat	20.4333	1	2	#NULL!	43	16	1	1	0	1	USA	1	0	I joined a Japanese language meetup group a few years ago. I enjoyed it at first, although the group leader was increasingly cold towards me at every meeting. I wasn’t sure why, but didn’t push it. I figured maybe I wasn’t as good at Japanese as he was, but I was willing to try. One night, I arrived late to the dinner, and he did not welcome me. In fact, no one did. I sat at the table for about 5…	39	9	3	5	6	5	1	4.83333	2	1	5	4	0	0	2	#NULL!	#NULL!	#NULL!	#NULL!	#NULL!	#NULL!	#NULL!	#NULL!	#NULL!		6	1	1	6	#NULL!	7	2	9
#NULL!	2	Humiliation and autobiographic memories with physical threat	19.0333	1	2	#NULL!	31	22	3	1	0	1	USA	1	0	I was supervising someone at my current job about a year ago. I thought I was a good supervisor by checking in weekly with my employee. Out of no where my employee started telling my own supervisor that I was not being a fair supervisor. She made up lies about my ability to supervise. This included things that HR would deem inappropriate. I felt so out of control. I was so glad I had my superviso…	30	8	4	9	1	9	1	5.33333	7	7	10	2	2	0	4.66667	#NULL!	#NULL!	#NULL!	#NULL!	#NULL!	#NULL!	#NULL!	#NULL!	#NULL!		6	6	1	6	#NULL!	7	3	6
#NULL!	2	Humiliation and autobiographic memories with physical threat	18.7	1	2	#NULL!	23	16	2	1	0	1	USA	1	0	My mother called me a fuckin asshole in front of the rest of my family. This was so embarassing. I had told her to please stop degrading me in front of others. This wa the last straw. It actually prompted me to start looking into options for moving out. I cried for hours.	22	9	8	8	9	7	8	8.16667	8	9	9	8	8	8	8.33333	#NULL!	#NULL!	#NULL!	#NULL!	#NULL!	#NULL!	#NULL!	#NULL!	#NULL!		4	6	1	1	#NULL!	9	4	8
#NULL!	2	Humiliation and autobiographic memories with physical threat	24.15	1	2	#NULL!	56	12	2	1	0	1	american	1	0	I felt belittled when I was going home from the vet in the car the other day. I guess my brother, who was driving, felt powerful after having argued roughly with someone and they forgave him. He does this periodocally and thinks it 's right. Only little do people know he makes a habit of it if something doesn't go right. He is sneaky and thinks he can make up lies about me as well, and I think he…	56	8	9	8	8	8	2	7.16667	7	6	5	3	3	2	4.33333	#NULL!	#NULL!	#NULL!	#NULL!	#NULL!	#NULL!	#NULL!	#NULL!	#NULL!		6	1	1	1	#NULL!	5	5	9
#NULL!	2	Humiliation and autobiographic memories with physical threat	28.9667	1	2	#NULL!	19	14	2	1	0	3	american	1	0	When I was a sophomore in high school, I was put on crutches because I tore my achilles tendon in a basketball game. One day I was walking through the gym at school where a softball practice was going on. One of my senior captains for basketball was also on the softball team and she didn't like me much but sometimes she pretended to. This was a day she pretended to. As I was walking past their pr…	16	10	6	8	10	10	3	7.83333	10	6	9	10	10	3	8	#NULL!	#NULL!	#NULL!	#NULL!	#NULL!	#NULL!	#NULL!	#NULL!	#NULL!		1	1	1	1	#NULL!	5	2	5
#NULL!	2	Humiliation and autobiographic memories with physical threat	20.6333	1	2	#NULL!	46	16	3	2	2	1	American	1	0	I was belittled by my boss. I found some work that had been done incorrectly by her student worker, and pointed it out to her. She got very upset, and indicated that her student couldn't possibly have done the work incorrectly, because SHE had trained that student worker. (Well yes, she had, but she'd done a terrible job of it, and that was my point.) She got all huffy, and gave the work to the s…	45	4	1	8	1	5	0	3.16667	0	0	6	1	1	0	1.33333	#NULL!	#NULL!	#NULL!	#NULL!	#NULL!	#NULL!	#NULL!	#NULL!	#NULL!		1	1	1	1	#NULL!	5	2	5
#NULL!	2	Humiliation and autobiographic memories with physical threat	27.35	1	2	#NULL!	35	15	3	1	0	1	American	1	0	When I was five years old, I was diagnosed with juvenile rheumatoid arthritis. The symptoms started when I was around two or three years old. I had pain and swelling in my joints as well as a fever and a rash. I remember in elementary school a girl got mad at me and kept calling me "arthritis girl". As a kid, who already wasn't normal, it felt really bad. It made me feel different and like she th…	7	6	8	5	8	5	1	5.5	0	0	0	0	0	0	0	#NULL!	#NULL!	#NULL!	#NULL!	#NULL!	#NULL!	#NULL!	#NULL!	#NULL!		1	1	1	6	#NULL!	5	2	5
#NULL!	2	Humiliation and autobiographic memories with physical threat	34.05	1	2	#NULL!	57	18	4	2	2	1	American	1	0	When I was a Junior in high school, a bully named Christina Vlahos humiliated me in front of my gym class. I can't remember what, but something caught her attention about me, and she and her friends began ganging up on me.Chrissy was a star gymnast, so of course our gym teacher, her coach, was nowhere to be found. She told me to get on my knees or she was going to beat me up, and I complied. I wa…	16	10	10	10	8	10	5	8.83333	6	6	3	9	0	0	4	#NULL!	#NULL!	#NULL!	#NULL!	#NULL!	#NULL!	#NULL!	#NULL!	#NULL!		6	6	1	6	#NULL!	6	2	6
#NULL!	2	Humiliation and autobiographic memories with physical threat	62.7833	1	2	#NULL!	52	15	3	2	2	1	American	1	0	A time I felt belittled and my dignity was compromised by others occurred to me during an incident that happened at work. I drove a school bus and was an instructional assistant at an elementary school. I was having trouble with pain in my legs and my feet swelling. My doctor wrote a note for me excusing me from driving the bus until we figured out was wrong. The school principal and the school t…	47	10	0	0	10	10	10	6.66667	10	0	0	10	10	10	6.66667	#NULL!	#NULL!	#NULL!	#NULL!	#NULL!	#NULL!	#NULL!	#NULL!	#NULL!		1	1	1	1	#NULL!	5	2	5
#NULL!	2	Humiliation and autobiographic memories with physical threat	58	1	2	#NULL!	47	16	3	1	0	1	american	1	0	When I was in school, it took a lot of focus for me to be able to get my assignments done on time. At the time I lived in a dorm with a roommate who was required to practice playing a musical instrument every night. The practice rooms were all the way across campus, and he didn’t want to have to make that trip after getting back from class. So, in order to allow him to practice while I studied, I…	18	2	2	2	2	2	2	2	2	2	2	2	2	2	2	#NULL!	#NULL!	#NULL!	#NULL!	#NULL!	#NULL!	#NULL!	#NULL!	#NULL!		1	1	1	1	#NULL!	10	4	7
#NULL!	2	Humiliation and autobiographic memories with physical threat	121.783	1	2	#NULL!	30	16	3	1	0	1	american	1	0	When I was in school, it took a lot of focus for me to be able to get my assignments done on time. The practice rooms were all the way across campus, and he didn’t want to have to make that trip after getting back from class. So, in order to allow him to practice while I studied, I got a pair of isolation headphones. This way I would be able to listen to some light classical music while studying …	18	3	2	3	3	3	3	2.83333	3	2	2	2	2	2	2.16667	#NULL!	#NULL!	#NULL!	#NULL!	#NULL!	#NULL!	#NULL!	#NULL!	#NULL!		1	1	1	1	#NULL!	9	3	9
1	1	Hum intervention July 2020 pilot	49.2167	1	2	4	25	14	2	1	0	2	black	2	0	it was at work and I did not know an answer so my boss felt like telling me that i was imcompetent in front of everyone and everybody is looking at me different and i did not enjoy that at all it was weird to me i never experience something like that and to make matters worse i can hear laughter coming from people in the room	24							#NULL!							#NULL!	#NULL!	#NULL!	#NULL!	#NULL!	#NULL!	#NULL!	#NULL!	#NULL!	#NULL!		6	6	6	1	#NULL!	6	3	9
1	1	Hum intervention July 2020 pilot	13.1	1	2	4	30	16	3	2	6	1	white	1	0	This incident is happen in my school life i am really upset in that situation i am really worried and panic .because i get low marks in maths the teacher panish and hurt me lot .this insitent made me lot bad things to do in my life after that i change little by littel and live a happy life in the socity	20							#NULL!							#NULL!	#NULL!	#NULL!	#NULL!	#NULL!	#NULL!	#NULL!	#NULL!	#NULL!	#NULL!		4	4	6	6	#NULL!	19	9	22
1	1	Hum intervention July 2020 pilot	42.3333	1	2	4	47	16	3	2	2	1	American	1	0	Terrible loss for not working properly in the workplace.	35							#NULL!							#NULL!	#NULL!	#NULL!	#NULL!	#NULL!	#NULL!	#NULL!	#NULL!	#NULL!	#NULL!		4	4	6	6	#NULL!	23	7	17
1	1	Hum intervention July 2020 pilot	52.0833	1	2	4	53	14	4	2	1	1	American	1	0	I had taken my daughter to a book club at a library in a more affluent town then where we lived because our small town did not have those resources. I guess one of the moms found out what town I was from or it was a huge coincidence and the moms started making fun of the town and the people from here. They talked about all the meth heads and poor people. I had to think they knew; they were being …	39							#NULL!							#NULL!	#NULL!	#NULL!	#NULL!	#NULL!	#NULL!	#NULL!	#NULL!	#NULL!	#NULL!		6	1	1	6	#NULL!	5	5	8
1	1	Hum intervention July 2020 pilot	48.4833	1	2	4	32	15	2	1	0	1	USA	1	0	My sister made a comment that was eyeroll-y about why I didn't have a car still	27							#NULL!							#NULL!	#NULL!	#NULL!	#NULL!	#NULL!	#NULL!	#NULL!	#NULL!	#NULL!	#NULL!		6	6	1	6	#NULL!	10	4	10
1	1	Hum intervention July 2020 pilot	36.7833	1	2	4	35	18	3	1	0	1	american	1	0	My friend birthday party to celebrate.that event to celebrate the poor people.it is good experience.	27							#NULL!							#NULL!	#NULL!	#NULL!	#NULL!	#NULL!	#NULL!	#NULL!	#NULL!	#NULL!	#NULL!		4	4	6	1	#NULL!	20	6	20
1	1	Hum intervention July 2020 pilot	127.267	1	2	4	32	15	2	1	0	3	usa	1	0	When I was younger, my friends would always joke about a hairy monster named It. One day one of my friends told me in front of the group. "You know our good friend it. Well, it's you." The event made feel feel really bad about myself.	6							#NULL!							#NULL!	#NULL!	#NULL!	#NULL!	#NULL!	#NULL!	#NULL!	#NULL!	#NULL!	#NULL!		1	1	1	6	#NULL!	5	2	5
1	1	Hum intervention July 2020 pilot	47.5667	1	2	4	31	18	3	2	1	1	USA	2	0	"You must teach your children that the ground beneath their feet is the ashes of our grandfathers. ... Man did not weave the web of life; he is merely a strand in it. ... We ought to give ourselves up to a particular landscape in our experience, And I'm going to keep having fun every day because there's no other way to play it.	23							#NULL!							#NULL!	#NULL!	#NULL!	#NULL!	#NULL!	#NULL!	#NULL!	#NULL!	#NULL!	#NULL!		4	3	1	6	#NULL!	19	7	19
1	1	Hum intervention July 2020 pilot	54.7833	1	2	4	30	15	2	1	0	1	usa	4	0	many years I suffered from breath problem, and back pain .just few days I recover from this problem	20							#NULL!							#NULL!	#NULL!	#NULL!	#NULL!	#NULL!	#NULL!	#NULL!	#NULL!	#NULL!	#NULL!		4	4	6	6	#NULL!	24	9	23
1	1	Hum intervention July 2020 pilot	27.6167	1	2	4	30	16	3	2	5	1	white	1	0	must attempt to make the client's position seem as strong as possible, emphasizing favorable arguments and minimizing the force of opposing arguments.	20							#NULL!							#NULL!	#NULL!	#NULL!	#NULL!	#NULL!	#NULL!	#NULL!	#NULL!	#NULL!	#NULL!		4	4	6	1	#NULL!	20	7	21
1	1	Hum intervention July 2020 pilot	16.45	1	2	4	47	25	3	1	0	2	USA	1	0	It is a document that should be referred to throughout the planning of the event so that you can track your progress and stay focused. That being	40							#NULL!							#NULL!	#NULL!	#NULL!	#NULL!	#NULL!	#NULL!	#NULL!	#NULL!	#NULL!	#NULL!		4	4	1	6	#NULL!	19	7	18
1	1	Hum intervention July 2020 pilot	30.9667	1	2	4	47	25	3	1	0	2	Normally speaking, people use "American" as the answer to nationality. However, all US passports show "United States of America" under Nationality.	2	0	Step 1: Describe the event. To give your events team or agency a clear picture, it's important to start with a detailed overview of the event. .	40							#NULL!							#NULL!	#NULL!	#NULL!	#NULL!	#NULL!	#NULL!	#NULL!	#NULL!	#NULL!	#NULL!		4	4	1	1	#NULL!	18	7	17
1	1	Hum intervention July 2020 pilot	25.5833	1	2	4	47	23	3	1	0	2	USA	1	0	/ A brief is a formal document a lawyer uses both to convince a court that the client's argument is sound and to persuade a court to adopt that position. ... The brief writer must attempt to make the client's position seem as strong as possible, emphasizing favorable arguments and minimizing the force of opposing arguments. /	30							#NULL!							#NULL!	#NULL!	#NULL!	#NULL!	#NULL!	#NULL!	#NULL!	#NULL!	#NULL!	#NULL!		3	4	6	1	#NULL!	13	7	12
1	1	Hum intervention July 2020 pilot	36.0167	1	2	4	33	16	3	1	0	1	American	1	0	In school there was a girl/bitch who out of nowhere started harrasing me. She began making noises at me, and laughing. She made fun of my eyebrows and would yell eyebrows in front of a bunch of other people. She wasn't threatening to hurt me but she would only do this in front of others. When I saw her without her friends she would keep her head down and not say anything. I think she was hoping I…	17							#NULL!							#NULL!	#NULL!	#NULL!	#NULL!	#NULL!	#NULL!	#NULL!	#NULL!	#NULL!	#NULL!		1	1	1	6	#NULL!	5	2	5
1	1	Hum intervention July 2020 pilot	20.8167	1	2	4	30	15	2	1	0	1	usa	1	0	past few years my health contion is suffering , breathing problem /	20							#NULL!							#NULL!	#NULL!	#NULL!	#NULL!	#NULL!	#NULL!	#NULL!	#NULL!	#NULL!	#NULL!		4	4	6	6	#NULL!	22	9	24
1	1	Hum intervention July 2020 pilot	45.0333	1	2	4	51	16	3	2	1	2	American	1	0	My mother was always very angry. She was not happy with her life sometimes and had 4 kids so she would take it out on us at times. One day I remember she was taking us to school, my sister was taking a long time and we were waiting out in the car. She was so angry that she was being made to wait she was yelling at me, even though I was out in the car with my mom. She finally said to go see why sh…	13							#NULL!							#NULL!	#NULL!	#NULL!	#NULL!	#NULL!	#NULL!	#NULL!	#NULL!	#NULL!	#NULL!		1	1	1	1	#NULL!	5	2	5
1	1	Hum intervention July 2020 pilot	49.3167	1	2	4	32	16	3	2	5	2	AMERICAN	1	0	Definition of belittle. transitive verb. 1 : to speak slightingly of : disparage belittles her efforts. 2 : to cause (a person or thing) to seem little or less a curiosity so vast that it almost belittled the main matter— Mark Twain.	25							#NULL!							#NULL!	#NULL!	#NULL!	#NULL!	#NULL!	#NULL!	#NULL!	#NULL!	#NULL!	#NULL!		4	3	1	6	#NULL!	19	9	19
1	1	Hum intervention July 2020 pilot	127.917	1	2	4	25	14	2	1	0	1	American	1	0	I was 21 when this event occurred and I worked at this home improvement store. It was my first day and there were two older ladies there who did not seem to like that I was going to be working there. As soon as I walked over to my work station they moved away and stood in a corner and started giving me evil looks and whispering about me. Other people saw and I felt very embarrassed and singled-ou…	21							#NULL!							#NULL!	#NULL!	#NULL!	#NULL!	#NULL!	#NULL!	#NULL!	#NULL!	#NULL!	#NULL!		1	1	1	1	#NULL!	5	2	5
1	1	Hum intervention July 2020 pilot	19.55	1	2	4	33	16	3	1	0	2	American	1	0	I was called an ass by a facebook friend in a private message	30							#NULL!							#NULL!	#NULL!	#NULL!	#NULL!	#NULL!	#NULL!	#NULL!	#NULL!	#NULL!	#NULL!		6	6	1	1	#NULL!	8	4	8
1	1	Hum intervention July 2020 pilot	53.2667	1	2	4	58	16	3	1	0	1	USA	1	0	My mother decided I should join a softball league even though I had no softball experience.. I just liked playing catch with a baseball and mitt in the backyard, and maybe I batted a bit. She had some sort of influence being a grade school principal, and without telling me where we were going, took me to a game where I was to play on some team where it wasn't even their first game of the season a…	12							#NULL!							#NULL!	#NULL!	#NULL!	#NULL!	#NULL!	#NULL!	#NULL!	#NULL!	#NULL!	#NULL!		1	1	1	6	#NULL!	5	2	5
1	1	Hum intervention July 2020 pilot	43.45	1	2	4	38	12	1	2	3	1	Black	2	0	I remember walking into a store, and there were a group of girls that were extremely beautiful. I walked past them and I heard giggles and laughter. So I stood close to them for a while, and I realized they were talking about me and how I wasn’t as pretty as them.	18							#NULL!							#NULL!	#NULL!	#NULL!	#NULL!	#NULL!	#NULL!	#NULL!	#NULL!	#NULL!	#NULL!		6	3	1	6	#NULL!	8	6	8
1	1	Hum intervention July 2020 pilot	19.9833	1	2	4	35	20	3	2	2	1	American	1	0	I've been belittled alot starting my new job. As learning to become a teacher. I've been snobbed at by others because my teaching methods are not up to par. However, I think they are and this has been an instance of jealously.	35							#NULL!							#NULL!	#NULL!	#NULL!	#NULL!	#NULL!	#NULL!	#NULL!	#NULL!	#NULL!	#NULL!		3	3	6	6	#NULL!	16	8	12
1	1	Hum intervention July 2020 pilot	29.65	1	2	4	32	16	3	1	0	1	American	2	0	One year back, In my office, my close friend attempt a suicide the few days she is die i don't know how is possible but she is daily join with me and sometimes she talk with me in a dream i can not understand and i feel afraid.	31							#NULL!							#NULL!	#NULL!	#NULL!	#NULL!	#NULL!	#NULL!	#NULL!	#NULL!	#NULL!	#NULL!		4	4	6	6	#NULL!	16	6	13
1	1	Hum intervention July 2020 pilot	39.2	1	2	4	50	12	3	1	0	1	American	1	0	In the fourth grade everyone was invited to a birthday party except me. It was humiliating and it took me a long time to get over it.	10							#NULL!							#NULL!	#NULL!	#NULL!	#NULL!	#NULL!	#NULL!	#NULL!	#NULL!	#NULL!	#NULL!		1	1	1	6	#NULL!	5	2	5
1	1	Hum intervention July 2020 pilot	62.0667	1	2	4	56	18	4	2	4	1	American	1	0	During a social lunch gathering at work, my good friend blurted out, "You are so prejudiced!" towards me, while we were all joking and laughing at miscellaneous things (we were NOT making prejudiced remarks.. but she must have taken something I said as inappropriate at that time).	56							#NULL!							#NULL!	#NULL!	#NULL!	#NULL!	#NULL!	#NULL!	#NULL!	#NULL!	#NULL!	#NULL!		6	6	1	6	#NULL!	9	2	13
1	1	Hum intervention July 2020 pilot	56.5833	1	2	4	23	16	4	1	0	4	USA	1	0	When my ex-spouse laughed and scoffed that I teared up the first time I saw the "Let it Go" sequence in Frozen.	17							#NULL!							#NULL!	#NULL!	#NULL!	#NULL!	#NULL!	#NULL!	#NULL!	#NULL!	#NULL!	#NULL!		1	1	6	6	#NULL!	5	2	8
1	1	Hum intervention July 2020 pilot	47.3333	1	2	4	38	16	3	2	4	1	American	1	0	I remember a specific event in grade school when a group of girls surrounded me and continually made fun of the way I looked and picked me apart.	10							#NULL!							#NULL!	#NULL!	#NULL!	#NULL!	#NULL!	#NULL!	#NULL!	#NULL!	#NULL!	#NULL!		1	6	1	6	#NULL!	5	3	5
1	1	Hum intervention July 2020 pilot	27.25	1	2	4	37	17	1	1	0	3	American	1	0	A time that I was belittled was Weds by family who belittle me pretty often. I was belittled when my cleaning and cooking were apparently not done good enough for them. I apparently do a crap job cleaning even though their stuff being in the way is the isssue and always has been and they've never been me just them. They are the ones that never clean or cook or toucch their messes but constantly b…	37							#NULL!							#NULL!	#NULL!	#NULL!	#NULL!	#NULL!	#NULL!	#NULL!	#NULL!	#NULL!	#NULL!		4	4	6	6	#NULL!	17	8	18
1	1	Hum intervention July 2020 pilot	101.767	1	2	4	35	16	3	2	2	3	US	1	0	I Went to the party when i was 16years old. it was my first party. I got an invitation from my friend. Actually i hailed from penurious background. i didn't have a costly clothes. already i had a clothes from my neighbours home. so i wore that dress. finally i entered the party hall with that dress. i was just seen others activities. That moment i saw who gave me a dresss, and she was laughing at…	16							#NULL!							#NULL!	#NULL!	#NULL!	#NULL!	#NULL!	#NULL!	#NULL!	#NULL!	#NULL!	#NULL!		6	1	6	1	#NULL!	8	3	7
1	1	Hum intervention July 2020 pilot	69.6333	1	2	4	22	16	2	1	0	1	american	5	asian	back in high school, my mom went through my journal without my permission. i wrote my deepest darkest feelings in it, and when I came home from school one day she confronted me with anger at what she had read. I felt like humiliated, exposed, and like my personal privacy was violated. It made me wonder if I wasn't worthy of privacy or things to myself.	15							#NULL!							#NULL!	#NULL!	#NULL!	#NULL!	#NULL!	#NULL!	#NULL!	#NULL!	#NULL!	#NULL!		3	3	1	6	#NULL!	5	2	7
1	1	Hum intervention July 2020 pilot	129.417	1	2	4	46	24	3	2	3	1	American	1	0	There are several accounts which be recalled of which I felt belittled. a vivid account which i recall which I felt belittled was during my high school days. It was quit an offensive experience. It was a custom for house parties to be thrown and group of friends would be invited. i had this dear friend back then in high school days and I felt we had a Lot in common as friends. it was quitting dis…	19							#NULL!							#NULL!	#NULL!	#NULL!	#NULL!	#NULL!	#NULL!	#NULL!	#NULL!	#NULL!	#NULL!		3	6	6	6	#NULL!	18	7	18
1	1	Hum intervention July 2020 pilot	15.2667	1	2	4	26	16	1	1	0	1	USA	1	0	I was belittled in my office. because of missed my files	23							#NULL!							#NULL!	#NULL!	#NULL!	#NULL!	#NULL!	#NULL!	#NULL!	#NULL!	#NULL!	#NULL!		6	6	1	1	#NULL!	18	7	17
1	1	Hum intervention July 2020 pilot	23.4833	1	2	4	27	21	2	1	0	1	American	1	0	I felt belittled when, recently, I messed up at something at work (forgot to file a paper) and a coworker made me feel stupid in response to doing so - they asked me if I had been paying attention to what I was doing.	27							#NULL!							#NULL!	#NULL!	#NULL!	#NULL!	#NULL!	#NULL!	#NULL!	#NULL!	#NULL!	#NULL!		6	1	1	1	#NULL!	5	2	8
1	1	Hum intervention July 2020 pilot	42.8333	1	2	4	45	12	3	1	0	1	American	1	0	It was my old job. We hired a new boss after i could our old one embezzling. We all warned the company about the new boss because she was fired from every other job for how she treated her employees. But she was good at brown nosing so they fell for it. She would come in and yell at you for doing things exactly how she asked and then would lie to the owners that we did things wrong not her. I was…	39							#NULL!							#NULL!	#NULL!	#NULL!	#NULL!	#NULL!	#NULL!	#NULL!	#NULL!	#NULL!	#NULL!		1	1	1	6	#NULL!	6	2	5
1	1	Hum intervention July 2020 pilot	50.9167	1	2	4	37	14	3	2	3	1	United States	1	0	My mother would often make fun of me when I got home from work about what I looked like. It was a difficult job and I would be pretty worn out by the time I got home. it was really humiliating and frustrating.	16							#NULL!							#NULL!	#NULL!	#NULL!	#NULL!	#NULL!	#NULL!	#NULL!	#NULL!	#NULL!	#NULL!		6	3	1	6	#NULL!	10	6	11
1	1	Hum intervention July 2020 pilot	48.3167	1	2	4	33	18	3	1	0	1	American	1	0	I was in a yearly review of my job once and my boss and my supervisor were attending. As we were talking about my performance for that year, we got on the topic of things for me to improve during the next cycle. My boss straight out said that I should talk less because I often "put my foot in my mouth" and people could take things the wrong way. They continued to say that I was too talkative and …	27							#NULL!							#NULL!	#NULL!	#NULL!	#NULL!	#NULL!	#NULL!	#NULL!	#NULL!	#NULL!	#NULL!		1	1	6	6	#NULL!	5	2	5
1	1	Hum intervention July 2020 pilot	29	1	2	4	57	12	2	1	0	1	american	1	0	I felt that way when I was living at my parent's house. She is such a tightwad it almost feels you are at a concentration camp. My dad left this earth being skinny as a rail in that house, it worries me to think what they did to him while I wasn't there too. She also liked to treat me as a child, with my brother and her acting together at times.	16							#NULL!							#NULL!	#NULL!	#NULL!	#NULL!	#NULL!	#NULL!	#NULL!	#NULL!	#NULL!	#NULL!		6	6	6	6	#NULL!	12	6	14
1	1	Hum intervention July 2020 pilot	58.2333	1	2	4	36	16	3	1	0	1	American	1	0	I was asked to leave a leadership meeting (that my bosses had sent me to) by an overzealous bureaucrat. She was unnecessarily loud and condescending when indicating that I couldn't stay, and made me feel belittled in front of other colleagues. My professionalism and dignity were wounded, but it wasn't a severe threat or injury.	32							#NULL!							#NULL!	#NULL!	#NULL!	#NULL!	#NULL!	#NULL!	#NULL!	#NULL!	#NULL!	#NULL!		6	1	1	6	#NULL!	7	4	7
1	1	Hum intervention July 2020 pilot	54.85	1	2	3	41	12	4	2	2	2	American	1	0	When my kids were born I was constantly trying to tell my, now ex-husband, things we should and shouldn't do in raising them. He never listened or he cast aside my suggestions completely disrespecting me and my thoughts and feelings.	35							#NULL!							#NULL!	#NULL!	#NULL!	#NULL!	#NULL!	#NULL!	#NULL!	#NULL!	#NULL!	#NULL!		6	1	6	6	#NULL!	9	6	12
1	1	Hum intervention July 2020 pilot	40.6333	1	2	3	58	15	3	1	0	1	american	1	0	dignity could be comprmised an individuals privacy and dignity could be compromise an insividuals privacy and diginity could be compromises simply by entering a room wiothout knocking when assisting a service user with personal care consent must be gained pirior to any personal care being	35							#NULL!							#NULL!	#NULL!	#NULL!	#NULL!	#NULL!	#NULL!	#NULL!	#NULL!	#NULL!	#NULL!		4	5	1	6	#NULL!	15	8	20
1	1	Hum intervention July 2020 pilot	42.7833	1	2	3	42	18	3	1	0	1	republican	2	0	negative social event and influenced and understand the experienced and academic survey	18							#NULL!							#NULL!	#NULL!	#NULL!	#NULL!	#NULL!	#NULL!	#NULL!	#NULL!	#NULL!	#NULL!		4	5	6	6	#NULL!	21	7	21
1	1	Hum intervention July 2020 pilot	38.6167	1	2	3	56	18	3	2	1	2	American	1	0	I was in charge of an auction to raise money for a mission trip for my choir. We had never done this before, and I put certain funds in another account for 2 members who were not traveling with the group. This was their "share" of the money raised. When someone checked the main account and didn't see the entire amount there, I was accused of stealing part of the money. I had been working as a sta…	35							#NULL!							#NULL!	#NULL!	#NULL!	#NULL!	#NULL!	#NULL!	#NULL!	#NULL!	#NULL!	#NULL!		1	1	6	6	#NULL!	5	2	5
1	1	Hum intervention July 2020 pilot	26.5167	1	2	3	35	16	4	1	0	1	American	1	0	I felt belittled by my ex-husband several years ago after I found out he had been having an affair. Even when presented with proof that I knew what he was doing, he still tried to act as if I was stupid and paranoid.	32							#NULL!							#NULL!	#NULL!	#NULL!	#NULL!	#NULL!	#NULL!	#NULL!	#NULL!	#NULL!	#NULL!		3	6	1	6	#NULL!	10	4	18
1	1	Hum intervention July 2020 pilot	33.7667	1	2	3	32	16	3	2	3	2	American	1	0	When I was in high school, the guys had made up a mean nickname for me. They would always tease me and say mean things to me. I was constantly made fun of and made to feel like a lesser person.	16							#NULL!							#NULL!	#NULL!	#NULL!	#NULL!	#NULL!	#NULL!	#NULL!	#NULL!	#NULL!	#NULL!		1	1	1	6	#NULL!	5	2	5
1	1	Hum intervention July 2020 pilot	43.9667	1	2	3	53	17	3	2	2	1	USA	2	0	An event brief is a complete overview of the event you are planning to run. Written before any practical plans are made and long before the date of the event. ... It is a document that should be referred to throughout the planning of the event so that you can track your progress and stay focused	35							#NULL!							#NULL!	#NULL!	#NULL!	#NULL!	#NULL!	#NULL!	#NULL!	#NULL!	#NULL!	#NULL!		4	4	6	6	#NULL!	20	9	23
1	1	Hum intervention July 2020 pilot	74.3667	1	2	3	57	15	4	2	1	1	American	1	0	I was at the store purchasing some household items. I had gone through the weekly ad and had clipped the digital coupons to my card and made a mental note of the current sales. When I went to the counter to pay for my things the bill came out to be a lot more than I had figured it would be. I asked the cashier about the sales and coupons and he assured me that everything had been calculated corre…	57							#NULL!							#NULL!	#NULL!	#NULL!	#NULL!	#NULL!	#NULL!	#NULL!	#NULL!	#NULL!	#NULL!		1	1	6	6	#NULL!	6	4	8
1	1	Hum intervention July 2020 pilot	41.1167	1	2	3	27	14	3	1	0	1	amerian	1	0	At first, hidden memories that can't be consciously accessed may protect the individual from the emotional pain of recalling the event. But eventually those suppressed memories can cause debilitating psychological problems, such as anxiety, depression, post-traumatic stress disorder or dissociative disorders. / / A process known as state-dependent learning is believed to contribute to the formati…	27							#NULL!							#NULL!	#NULL!	#NULL!	#NULL!	#NULL!	#NULL!	#NULL!	#NULL!	#NULL!	#NULL!		4	4	1	1	#NULL!	17	5	17
1	1	Hum intervention July 2020 pilot	50.5167	1	2	3	64	12	1	1	0	2	california	3	0	he happiness of your life depends upon the quality of your thoughts: ... “New and stirring things are belittled because if they are not belittled, the ... If someone bases his [or her] happiness on major events like a great job, huge ... thing to secure in this world; it is the last limit of experience and the last effort ... “Politeness, n. /	43							#NULL!							#NULL!	#NULL!	#NULL!	#NULL!	#NULL!	#NULL!	#NULL!	#NULL!	#NULL!	#NULL!		4	4	6	6	#NULL!	21	9	20
1	1	Hum intervention July 2020 pilot	30.2833	1	2	3	45	13	1	1	0	2	American	1	0	being victim blamed in court for a gang rape I was testifying in.	35							#NULL!							#NULL!	#NULL!	#NULL!	#NULL!	#NULL!	#NULL!	#NULL!	#NULL!	#NULL!	#NULL!		3	6	6	6	#NULL!	5	2	5
1	1	Hum intervention July 2020 pilot	62.0667	1	2	3	55	15	5	2	4	3	American	1	0	Every single time someone calls me sweetie or sweetheart to dismiss me. It makes me feel very small and insignificant. Like what I say doesn't matter because I have a vagina. It happened just this morning when discussing systemic racism with an idiot. It actually made me doubt my position on racism.	50							#NULL!							#NULL!	#NULL!	#NULL!	#NULL!	#NULL!	#NULL!	#NULL!	#NULL!	#NULL!	#NULL!		6	1	1	6	#NULL!	8	2	10
1	1	Hum intervention July 2020 pilot	121.767	1	2	3	52	15	3	2	1	1	USA	1	0	Many, many years ago, my husband and I were in an argument when we were stopped at a convenience store. He flipped me off and drove off. We were travelling 600 miles, about halfway through the trip, and this was before cellphones, so I couldn't contact him to find out if he was coming back. I just stood there crying and wasn't sure what to do as I was so far from home. He did come back, but I def…	20							#NULL!							#NULL!	#NULL!	#NULL!	#NULL!	#NULL!	#NULL!	#NULL!	#NULL!	#NULL!	#NULL!		1	1	1	6	#NULL!	5	2	5
1	1	Hum intervention July 2020 pilot	34.2667	1	2	3	26	13	1	1	0	1	American	1	0	I was once working at a business and during a group meeting was called out by my boss for an infraction I committed. I felt they should have handled the matter in private.	22							#NULL!							#NULL!	#NULL!	#NULL!	#NULL!	#NULL!	#NULL!	#NULL!	#NULL!	#NULL!	#NULL!		1	1	1	6	#NULL!	6	2	5
1	1	Hum intervention July 2020 pilot	48.5667	1	2	3	30	15	3	2	2	2	USA	2	0	This event is bad.This is my unhappy event is my life.The event is failed an interview.	25							#NULL!							#NULL!	#NULL!	#NULL!	#NULL!	#NULL!	#NULL!	#NULL!	#NULL!	#NULL!	#NULL!		4	4	6	6	#NULL!	18	9	15
1	1	Hum intervention July 2020 pilot	78.9333	1	2	3	46	14	4	2	2	1	american	1	0	I once was living with a boyfriend and his mother. I helped take care of her and the house. My boyfriend started getting an attitude with me and he told me I had not been doing hardly anything around the house. He told me I just wanted a free place to stay. I had indeed been working very hard so I was very shocked and felt belittled.	40							#NULL!							#NULL!	#NULL!	#NULL!	#NULL!	#NULL!	#NULL!	#NULL!	#NULL!	#NULL!	#NULL!		3	6	1	6	#NULL!	9	7	13
1	1	Hum intervention July 2020 pilot	60.1167	1	2	3	30	16	1	1	0	1	white	1	0	A person shouted at me many times in front of many people.	30							#NULL!							#NULL!	#NULL!	#NULL!	#NULL!	#NULL!	#NULL!	#NULL!	#NULL!	#NULL!	#NULL!		3	4	1	6	#NULL!	11	5	16
1	1	Hum intervention July 2020 pilot	46	1	2	3	45	16	3	2	2	1	American	1	0	I was meeting with a client and developing a marketing plan for their business. The owner of the company is friends with the client. The owner walked in on my meeting and began to tell the client how to advertise and how to form their ads. The owner of the company has no background in marketing. Of course, since he is the owner, the client felt as though he was better informed than I am on what t…	43							#NULL!							#NULL!	#NULL!	#NULL!	#NULL!	#NULL!	#NULL!	#NULL!	#NULL!	#NULL!	#NULL!		3	4	1	6	#NULL!	11	6	14
1	1	Hum intervention July 2020 pilot	52.0833	1	2	3	28	14	1	1	0	3	American	5	Asian	I was made fun of for my race in high school. There were racial slurs thrown at me by another student.	14							#NULL!							#NULL!	#NULL!	#NULL!	#NULL!	#NULL!	#NULL!	#NULL!	#NULL!	#NULL!	#NULL!		3	3	1	6	#NULL!	8	3	16
1	1	Hum intervention July 2020 pilot	65.4167	1	2	3	43	16	1	1	0	1	American	1	0	A time in which I was belittled was when my opinion that I held on a topic was different than another person who I was having a discussion with. They didn't like my point of view or what I had to say, so they belittled me and me feel small, unimportant, and inferior.	42							#NULL!							#NULL!	#NULL!	#NULL!	#NULL!	#NULL!	#NULL!	#NULL!	#NULL!	#NULL!	#NULL!		1	1	1	6	#NULL!	5	2	5
1	1	Hum intervention July 2020 pilot	45.3	1	2	3	45	14	4	2	2	1	american	1	0	I remember when my ex-husband started calling me names and putting me down when we were camping because the breakfast I was making on the campfire wasn't up to his standards.	25							#NULL!							#NULL!	#NULL!	#NULL!	#NULL!	#NULL!	#NULL!	#NULL!	#NULL!	#NULL!	#NULL!		1	1	1	1	#NULL!	5	2	5
1	1	Hum intervention July 2020 pilot	72.2167	1	2	3	35	4	3	2	1	1	USA	1	0	"While holding my dog, I slipped on a melted ice cube, the dog flew into the sink, and I broke my left tibia. Our vacation was canceled and my left leg is a couple inches shorter than my right leg.	14							#NULL!							#NULL!	#NULL!	#NULL!	#NULL!	#NULL!	#NULL!	#NULL!	#NULL!	#NULL!	#NULL!		3	3	6	1	#NULL!	17	7	18
[truncated: 216 more rows]
[truncated: 90 more columns]
